# Supplementary material for: Age‐Specific Survival Estimation of a Eurasian Crane Population Highlights a Long‐Term Decline in Juvenile Survival
Source: Ecol Evol. 2026 Feb 3;16(2):e72779. doi: 10.1002/ece3.72779 (PMC12865728; doi:10.1002/ece3.72779)
Supplement: Supplementary file 1 — Appendix S1: Supporting Information. [file ECE3-16-e72779-s002.csv]

	ID	ch	Colourband_type	Natal_Country
1	ID001	1000000000000000000000000000000000000	Alphanumeric	Sweden
2	ID002	1000000000000000000000000000000000000	Alphanumeric	Sweden
3	ID003	0100000000000000000000000000000000000	Alphanumeric	Sweden
4	ID004	0100000000000000000000000000000000000	Alphanumeric	Sweden
5	ID005	0100000000000000000000000000000000000	Alphanumeric	Sweden
6	ID006	0100000000000000000000000000000000000	Alphanumeric	Sweden
7	ID007	0011111000000000000000000000000000000	Alphanumeric	Sweden
8	ID008	0011110000000000000000000000000000000	Alphanumeric	Sweden
9	ID009	0011100110011110000000000000000000000	Alphanumeric	Sweden
10	ID010	0010001000000000100000000000000000000	Alphanumeric	Sweden
11	ID011	0010000110011101000000000000000000000	Alphanumeric	Sweden
12	ID012	0010000010100100000000000000000000000	Alphanumeric	Sweden
13	ID013	0010000000000000000000000000000000000	Alphanumeric	Finland
14	ID014	0001110010011100000000000010000000000	Spanish	Sweden
15	ID015	0001101010001010000000000000000000000	Spanish	Germany
16	ID016	0001100000000000000000000000000000000	Spanish	Sweden
17	ID017	0001011110000000000000000000000000000	Alphanumeric	Finland
18	ID018	0001010101101000000000000000000000000	Spanish	Germany
19	ID019	0001010000000000000000000000000000000	Alphanumeric	Finland
20	ID020	0001001111000000000000000000000000000	Alphanumeric	Finland
21	ID021	0001001000000000000000000000000000000	Spanish	Germany
22	ID022	0001000111000000000000000000000000000	Spanish	Germany
23	ID023	0001000010011101110100000000000000000	Alphanumeric	Sweden
24	ID024	0001000000000000000000000000000000000	Alphanumeric	Sweden
25	ID025	0001000000000000000000000000000000000	Alphanumeric	Sweden
26	ID026	0000111111000000000010000000000000000	Alphanumeric	Finland
27	ID027	0000111000000000000000000000000000000	Alphanumeric	Finland
28	ID028	0000110111111101101111111111111100000	Alphanumeric	Sweden
29	ID029	0000110000000010000000000000000000000	Alphanumeric	Finland
30	ID030	0000110000000000000000000000000000000	Alphanumeric	Germany
31	ID031	0000110000000000000000000000000000000	Alphanumeric	Finland
32	ID032	0000110000000000000000000000000000000	Alphanumeric	Finland
33	ID033	0000101111000100000000000000000000000	Alphanumeric	Sweden
34	ID034	0000101100000000000000000000000000000	Alphanumeric	Germany
35	ID035	0000101000000000000000000000000000000	Alphanumeric	Germany
36	ID036	0000100111000000000000000000000000000	Alphanumeric	Finland
37	ID037	0000100110110101000000000000000000000	Alphanumeric	Sweden
38	ID038	0000100100000000000000000000000000000	Alphanumeric	Sweden
39	ID039	0000100100000000000000000000000000000	Alphanumeric	Germany
40	ID040	0000100000110000010000000000000000000	Spanish	Germany
41	ID041	0000100000011110000000000000000000000	Spanish	Germany
42	ID042	0000100000000001000000000000000000000	Alphanumeric	Finland
43	ID043	0000100000000000010000000000000000000	Alphanumeric	Germany
44	ID044	0000100000000000000000000000000000000	Alphanumeric	Sweden
45	ID045	0000100000000000000000000000000000000	Alphanumeric	Sweden
46	ID046	0000100000000000000000000000000000000	Alphanumeric	Sweden
47	ID047	0000100000000000000000000000000000000	Alphanumeric	Sweden
48	ID048	0000100000000000000000000000000000000	Alphanumeric	Sweden
49	ID049	0000100000000000000000000000000000000	Alphanumeric	Germany
50	ID050	0000100000000000000000000000000000000	Alphanumeric	Germany
51	ID051	0000100000000000000000000000000000000	Alphanumeric	Germany
52	ID052	0000100000000000000000000000000000000	Alphanumeric	Germany
53	ID053	0000100000000000000000000000000000000	Alphanumeric	Germany
54	ID054	0000100000000000000000000000000000000	Alphanumeric	Finland
55	ID055	0000100000000000000000000000000000000	Alphanumeric	Finland
56	ID056	0000100000000000000000000000000000000	Alphanumeric	Finland
57	ID057	0000100000000000000000000000000000000	Alphanumeric	Finland
58	ID058	0000100000000000000000000000000000000	Alphanumeric	Finland
59	ID059	0000100000000000000000000000000000000	Alphanumeric	Finland
60	ID060	0000100000000000000000000000000000000	Alphanumeric	Finland
61	ID061	0000100000000000000000000000000000000	Alphanumeric	Finland
62	ID062	0000100000000000000000000000000000000	Alphanumeric	Finland
63	ID063	0000100000000000000000000000000000000	Alphanumeric	Finland
64	ID064	0000100000000000000000000000000000000	Alphanumeric	Finland
65	ID065	0000011111101100000000000000000000000	Finnish	Finland
66	ID066	0000011110100010001000000000000000000	Spanish	Germany
67	ID067	0000011110000010000000000000000000000	Finnish	Finland
68	ID068	0000011010000000000000000000000000000	Alphanumeric	Sweden
69	ID069	0000011000000000000000000000000000000	Spanish	Germany
70	ID070	0000011000000000000000000000000000000	Alphanumeric	Sweden
71	ID071	0000010111100000000000000000000000000	Finnish	Finland
72	ID072	0000010111010000000000000000000000000	Finnish	Finland
73	ID073	0000010111000000000000000000000000000	Finnish	Finland
74	ID074	0000010100010100000000000000000000000	Finnish	Finland
75	ID075	0000010100000000000000000000000000000	Finnish	Finland
76	ID076	0000010100000000000000000000000000000	Spanish	Germany
77	ID077	0000010100000000000000000000000000000	Alphanumeric	Sweden
78	ID078	0000010100000000000000000000000000000	Alphanumeric	Sweden
79	ID079	0000010100000000000000000000000000000	Alphanumeric	Finland
80	ID080	0000010011100100000000000000000000000	Alphanumeric	Sweden
81	ID081	0000010010000100000000000000000000000	Alphanumeric	Sweden
82	ID082	0000010010000000000000000000000000000	Spanish	Germany
83	ID083	0000010010000000000000000000000000000	Alphanumeric	Finland
84	ID084	0000010001000000000000000000000000000	Alphanumeric	Sweden
85	ID085	0000010000111110110000000000000000000	Spanish	Germany
86	ID086	0000010000101101000000000000000000000	Spanish	Germany
87	ID087	0000010000000100010000000000000000000	Spanish	Germany
88	ID088	0000010000000010000000000000000000000	Finnish	Finland
89	ID089	0000010000000000010001000011000000000	Alphanumeric	Sweden
90	ID090	0000010000000000001000000000000000000	Finnish	Finland
91	ID091	0000010000000000000000000000000000000	Alphanumeric	Sweden
92	ID092	0000010000000000000000000000000000000	Alphanumeric	Sweden
93	ID093	0000010000000000000000000000000000000	Alphanumeric	Sweden
94	ID094	0000010000000000000000000000000000000	Alphanumeric	Sweden
95	ID095	0000010000000000000000000000000000000	Alphanumeric	Sweden
96	ID096	0000010000000000000000000000000000000	Alphanumeric	Finland
97	ID097	0000010000000000000000000000000000000	Alphanumeric	Finland
98	ID098	0000010000000000000000000000000000000	Alphanumeric	Finland
99	ID099	0000010000000000000000000000000000000	Alphanumeric	Finland
100	ID100	0000010000000000000000000000000000000	Alphanumeric	Finland
101	ID101	0000001111101011000000000000000000000	Finnish	Finland
102	ID102	0000001111101001010000000000000000000	Finnish	Finland
103	ID103	0000001111101000000000000000000000000	Finnish	Sweden
104	ID104	0000001111100010000010000000000000000	Finnish	Finland
105	ID105	0000001111010000000000000000000000000	Finnish	Finland
106	ID106	0000001111000000000000000000000000000	Finnish	Finland
107	ID107	0000001110110000000000000000000000000	Finnish	Finland
108	ID108	0000001110101011011100000000000000000	Finnish	Finland
109	ID109	0000001110100000000000000000000000000	Finnish	Finland
110	ID110	0000001101011000000000000000000000000	Finnish	Finland
111	ID111	0000001101000001000000000000000000000	Spanish	Germany
112	ID112	0000001100100000000000000000000000000	Alphanumeric	Sweden
113	ID113	0000001100010100000000000000000000000	Finnish	Finland
114	ID114	0000001100000011100000000000000000000	Finnish	Finland
115	ID115	0000001100000000100000000000000000000	Finnish	Finland
116	ID116	0000001100000000000000000000000000000	Finnish	Finland
117	ID117	0000001100000000000000000000000000000	Finnish	Finland
118	ID118	0000001100000000000000000000000000000	Alphanumeric	Sweden
119	ID119	0000001100000000000000000000000000000	Alphanumeric	Finland
120	ID120	0000001011111000000000000000000000000	Finnish	Finland
121	ID121	0000001011110000000000000000000000000	Finnish	Finland
122	ID122	0000001011110000000000000000000000000	Finnish	Finland
123	ID123	0000001011000010000000000000000000000	Finnish	Finland
124	ID124	0000001010101100100000000000000000000	Finnish	Finland
125	ID125	0000001010010101000010000000000000000	Finnish	Finland
126	ID126	0000001010000000000000000000000000000	Finnish	Finland
127	ID127	0000001000111101100000000000000000000	Finnish	Finland
128	ID128	0000001000010000000000000000000000000	Finnish	Sweden
129	ID129	0000001000001001000000000000000000000	Alphanumeric	Sweden
130	ID130	0000001000000010000000001000000000000	Spanish	Germany
131	ID131	0000001000000001000000000000000000000	Finnish	Finland
132	ID132	0000001000000000001000000000000000000	Finnish	Finland
133	ID133	0000001000000000000000000000000000000	Alphanumeric	Sweden
134	ID134	0000001000000000000000000000000000000	Alphanumeric	Sweden
135	ID135	0000001000000000000000000000000000000	Alphanumeric	Sweden
136	ID136	0000001000000000000000000000000000000	Alphanumeric	Finland
137	ID137	0000001000000000000000000000000000000	Alphanumeric	Finland
138	ID138	0000001000000000000000000000000000000	Alphanumeric	Finland
139	ID139	0000001000000000000000000000000000000	Alphanumeric	Finland
140	ID140	0000001000000000000000000000000000000	Alphanumeric	Finland
141	ID141	0000000111111101111100110000000000000	Finnish	Finland
142	ID142	0000000111110011100000000000000000000	Spanish	Sweden
143	ID143	0000000111110000000000000000000000000	Finnish	Finland
144	ID144	0000000111110000000000000000000000000	Finnish	Sweden
145	ID145	0000000111101010100000000000000000000	Finnish	Finland
146	ID146	0000000111100010000000000000000000000	Finnish	Finland
147	ID147	0000000111100001000000000000000000000	Finnish	Finland
148	ID148	0000000111100001000000000000000000000	Finnish	Finland
149	ID149	0000000111100000000000000000000000000	Finnish	Finland
150	ID150	0000000111100000000000000000000000000	Finnish	Finland
151	ID151	0000000111100000000000000000000000000	Finnish	Sweden
152	ID152	0000000111100000000000000000000000000	Spanish	Germany
153	ID153	0000000111011000000000000000000000000	Finnish	Finland
154	ID154	0000000111010001101000000000000000000	Finnish	Finland
155	ID155	0000000111000000000000000000000000000	Spanish	Germany
156	ID156	0000000111000000000000000000000000000	Finnish	Finland
157	ID157	0000000111000000000000000000000000000	Finnish	Sweden
158	ID158	0000000111000000000000000000000000000	Finnish	Sweden
159	ID159	0000000111000000000000000000000000000	Finnish	Finland
160	ID160	0000000110110000000000000000000000000	Finnish	Finland
161	ID161	0000000110101111100000000100000000000	Finnish	Sweden
162	ID162	0000000110100100000000000000000000000	Finnish	Finland
163	ID163	0000000110100000000000000000000000000	Finnish	Finland
164	ID164	0000000110100000000000000000000000000	Alphanumeric	Finland
165	ID165	0000000110010000000000000000000000000	Alphanumeric	Sweden
166	ID166	0000000110000100000000000000000000100	Finnish	Finland
167	ID167	0000000110000010000000000000000000000	Finnish	Finland
168	ID168	0000000110000000011000000000000000000	Finnish	Finland
169	ID169	0000000110000000000000000000000000000	Alphanumeric	Sweden
170	ID170	0000000110000000000000000000000000000	Alphanumeric	Sweden
171	ID171	0000000110000000000000000000000000000	Alphanumeric	Finland
172	ID172	0000000110000000000000000000000000000	Alphanumeric	Finland
173	ID173	0000000101110100011000000100000000000	Finnish	Sweden
174	ID174	0000000101101010000000000000000000000	Finnish	Finland
175	ID175	0000000101101000000000000000000000000	Finnish	Finland
176	ID176	0000000101100000011000000000000000000	Finnish	Finland
177	ID177	0000000101001001000000000000000000000	Finnish	Finland
178	ID178	0000000101000001000000000000000000000	Finnish	Finland
179	ID179	0000000101000001000000000000000000000	Finnish	Finland
180	ID180	0000000101000000000000000000000000000	Alphanumeric	Finland
181	ID181	0000000100110000000000000000000000000	Finnish	Finland
182	ID182	0000000100101100000000000000000000000	Alphanumeric	Finland
183	ID183	0000000100100000000000100000000000000	Finnish	Finland
184	ID184	0000000100100000000000000000000000100	Finnish	Finland
185	ID185	0000000100100000000000000000000000000	Finnish	Sweden
186	ID186	0000000100100000000000000000000000000	Alphanumeric	Sweden
187	ID187	0000000100010000010000000000000000000	Spanish	Germany
188	ID188	0000000100001100100000000000000000000	Spanish	Germany
189	ID189	0000000100001000000000000000000000010	Finnish	Finland
190	ID190	0000000100000100000000000000000000000	Finnish	Finland
191	ID191	0000000100000100000000000000000000000	Finnish	Finland
192	ID192	0000000100000011000000000000000000000	Finnish	Finland
193	ID193	0000000100000000000000000100000000000	Finnish	Sweden
194	ID194	0000000100000000000000000000000000000	Finnish	Sweden
195	ID195	0000000100000000000000000000000000000	Finnish	Sweden
196	ID196	0000000100000000000000000000000000000	Finnish	Sweden
197	ID197	0000000100000000000000000000000000000	Finnish	Sweden
198	ID198	0000000100000000000000000000000000000	Alphanumeric	Sweden
199	ID199	0000000100000000000000000000000000000	Alphanumeric	Sweden
200	ID200	0000000100000000000000000000000000000	Alphanumeric	Finland
201	ID201	0000000100000000000000000000000000000	Alphanumeric	Finland
202	ID202	0000000100000000000000000000000000000	Alphanumeric	Finland
203	ID203	0000000011111111111100000000000000000	Finnish	Finland
204	ID204	0000000011111111111000000000000000000	Finnish	Sweden
205	ID205	0000000011111111000000000000000000000	Finnish	Sweden
206	ID206	0000000011111111000000000000000000000	Finnish	Sweden
207	ID207	0000000011111011000000000000000100000	Finnish	Finland
208	ID208	0000000011111000000000000000000000000	Finnish	Sweden
209	ID209	0000000011111000000000000000000000000	Finnish	Sweden
210	ID210	0000000011110101000000000000000000000	Finnish	Sweden
211	ID211	0000000011110000000000000000000000000	Finnish	Finland
212	ID212	0000000011110000000000000000000000000	Finnish	Sweden
213	ID213	0000000011100000000000000000000000000	Finnish	Finland
214	ID214	0000000011011011110000000000000000000	Finnish	Sweden
215	ID215	0000000011000000100000000000000000000	Finnish	Finland
216	ID216	0000000010110100000000000000000000000	Finnish	Finland
217	ID217	0000000010110010000000000000000000000	Finnish	Finland
218	ID218	0000000010110000001000000000000000000	Finnish	Finland
219	ID219	0000000010101000000000000000000000000	Finnish	Sweden
220	ID220	0000000010100000100000000000000000000	Finnish	Finland
221	ID221	0000000010100000000010000000000000000	Spanish	Germany
222	ID222	0000000010100000000000000000000000000	Finnish	Finland
223	ID223	0000000010100000000000000000000000000	Alphanumeric	Sweden
224	ID224	0000000010001000100000000000000000000	Finnish	Finland
225	ID225	0000000010001000000000000000000000000	Finnish	Finland
226	ID226	0000000010001000000000000000000000000	Alphanumeric	Finland
227	ID227	0000000010000100000000000000000000000	Finnish	Finland
228	ID228	0000000010000000010100000000000000000	Finnish	Finland
229	ID229	0000000010000000000000000000000000000	Finnish	Finland
230	ID230	0000000010000000000000000000000000000	Finnish	Sweden
231	ID231	0000000010000000000000000000000000000	Alphanumeric	Finland
232	ID232	0000000010000000000000000000000000000	Alphanumeric	Finland
233	ID233	0000000001111111011000000000000000000	Spanish	Germany
234	ID234	0000000001111111001000000000000000000	Finnish	Finland
235	ID235	0000000001111110000000000101100000000	Spanish	Germany
236	ID236	0000000001111101000000000000000000000	Finnish	Sweden
237	ID237	0000000001111100000000011000000000000	Finnish	Sweden
238	ID238	0000000001111100000000000000000000000	Finnish	Finland
239	ID239	0000000001111011000000000000000000000	Finnish	Finland
240	ID240	0000000001111001010000000000000000000	Finnish	Finland
241	ID241	0000000001111001001000000000000000000	Finnish	Finland
242	ID242	0000000001111001000000000000000000000	Finnish	Finland
243	ID243	0000000001111000111000000000000000000	Finnish	Finland
244	ID244	0000000001111000100000000000000000000	Spanish	Germany
245	ID245	0000000001111000011100000000000000000	Spanish	Germany
246	ID246	0000000001111000000110000000000000000	Spanish	Germany
247	ID247	0000000001111000000000000000000000000	Finnish	Finland
248	ID248	0000000001111000000000000000000000000	Finnish	Finland
249	ID249	0000000001111000000000000000000000000	Spanish	Germany
250	ID250	0000000001111000000000000000000000000	Spanish	Germany
251	ID251	0000000001110110000000000000000000000	Spanish	Germany
252	ID252	0000000001110010000000000000000000000	Finnish	Finland
253	ID253	0000000001110010000000000000000000000	Spanish	Germany
254	ID254	0000000001110001100000000000000000000	Finnish	Finland
255	ID255	0000000001110001000000000000000000000	Finnish	Finland
256	ID256	0000000001110001000000000000000000000	Spanish	Germany
257	ID257	0000000001110000100000000000000000000	Finnish	Finland
258	ID258	0000000001110000100000000000000000000	Finnish	Finland
259	ID259	0000000001110000010000000000000000000	Finnish	Finland
260	ID260	0000000001110000000000000000000000000	Finnish	Sweden
261	ID261	0000000001110000000000000000000000000	Spanish	Germany
262	ID262	0000000001110000000000000000000000000	Alphanumeric	Finland
263	ID263	0000000001101100101000000000000000000	Finnish	Finland
264	ID264	0000000001101010100000000000000000000	Finnish	Finland
265	ID265	0000000001101001000100000000010000000	Spanish	Germany
266	ID266	0000000001101000100000000000000000000	Finnish	Finland
267	ID267	0000000001101000000110000000000000000	Spanish	Germany
268	ID268	0000000001100100000000000000000000000	Finnish	Finland
269	ID269	0000000001100011010001100000000000000	Spanish	Germany
270	ID270	0000000001100010100000000000000000000	Spanish	Germany
271	ID271	0000000001100000111000000000100000000	Spanish	Germany
272	ID272	0000000001100000000000000000000000000	Finnish	Finland
273	ID273	0000000001100000000000000000000000000	Finnish	Finland
274	ID274	0000000001100000000000000000000000000	Finnish	Finland
275	ID275	0000000001100000000000000000000000000	Finnish	Finland
276	ID276	0000000001100000000000000000000000000	Finnish	Sweden
277	ID277	0000000001100000000000000000000000000	Finnish	Sweden
278	ID278	0000000001100000000000000000000000000	Alphanumeric	Finland
279	ID279	0000000001011111100000000000000000000	Spanish	Germany
280	ID280	0000000001011110000000000000000000000	Finnish	Finland
281	ID281	0000000001011000100000000000000000000	Finnish	Finland
282	ID282	0000000001010100010000000000000000000	Finnish	Finland
283	ID283	0000000001010100000000000000000000000	Finnish	Finland
284	ID284	0000000001010001000000000000000000000	Finnish	Finland
285	ID285	0000000001010000000000000000000110000	Spanish	Germany
286	ID286	0000000001001101000000000000000000000	Finnish	Finland
287	ID287	0000000001001000010000000000000000000	Finnish	Finland
288	ID288	0000000001001000000000000000000000000	Finnish	Finland
289	ID289	0000000001001000000000000000000000000	Finnish	Sweden
290	ID290	0000000001000110000000000000000000000	Finnish	Finland
291	ID291	0000000001000100101001000000000000000	Finnish	Finland
292	ID292	0000000001000011010000000000000000000	Finnish	Sweden
293	ID293	0000000001000001000000000000000000000	Finnish	Finland
294	ID294	0000000001000000111000000000000000000	Finnish	Finland
295	ID295	0000000001000000100000000000000000000	Finnish	Finland
296	ID296	0000000001000000100000000000000000000	Finnish	Finland
297	ID297	0000000001000000100000000000000000000	Spanish	Germany
298	ID298	0000000001000000010000000000000000000	Finnish	Finland
299	ID299	0000000001000000000100000000000000000	Finnish	Finland
300	ID300	0000000001000000000100000000000000000	Finnish	Sweden
301	ID301	0000000001000000000001101000000000000	Spanish	Germany
302	ID302	0000000001000000000000000000000000000	Finnish	Sweden
303	ID303	0000000001000000000000000000000000000	Finnish	Sweden
304	ID304	0000000001000000000000000000000000000	Finnish	Sweden
305	ID305	0000000001000000000000000000000000000	Spanish	Germany
306	ID306	0000000001000000000000000000000000000	Spanish	Germany
307	ID307	0000000001000000000000000000000000000	Spanish	Germany
308	ID308	0000000001000000000000000000000000000	Spanish	Germany
309	ID309	0000000001000000000000000000000000000	Alphanumeric	Sweden
310	ID310	0000000000111111111111100000000000000	Finnish	Sweden
311	ID311	0000000000111111111100000000000000000	Spanish	Germany
312	ID312	0000000000111111111000010001000000000	Spanish	Germany
313	ID313	0000000000111111110000000000010000000	Finnish	Sweden
314	ID314	0000000000111111110000000000000000000	Finnish	Sweden
315	ID315	0000000000111111100000101100000000000	Spanish	Germany
316	ID316	0000000000111111000000010000000000000	Finnish	Sweden
317	ID317	0000000000111111000000000000000000000	Finnish	Sweden
318	ID318	0000000000111110110000010000100001000	Finnish	Sweden
319	ID319	0000000000111110101000000000000000000	Alphanumeric	Sweden
320	ID320	0000000000111110100000000000000000000	Alphanumeric	Sweden
321	ID321	0000000000111110010000000000000000000	Finnish	Finland
322	ID322	0000000000111110001001000000000000000	Finnish	Finland
323	ID323	0000000000111110000000000000000000000	Finnish	Finland
324	ID324	0000000000111110000000000000000000000	Finnish	Sweden
325	ID325	0000000000111110000000000000000000000	Finnish	Sweden
326	ID326	0000000000111110000000000000000000000	Spanish	Germany
327	ID327	0000000000111101000000000000000000000	Finnish	Sweden
328	ID328	0000000000111100101101101100010000000	Spanish	Germany
329	ID329	0000000000111100100000000000000000000	Finnish	Finland
330	ID330	0000000000111100010000000000000000000	Finnish	Finland
331	ID331	0000000000111100010000000000000000000	Spanish	Germany
332	ID332	0000000000111100000010000000000000000	Spanish	Germany
333	ID333	0000000000111100000000000000000000000	Finnish	Finland
334	ID334	0000000000111100000000000000000000000	Finnish	Sweden
335	ID335	0000000000111010100000000000000000000	Finnish	Finland
336	ID336	0000000000111001101000000000000000000	Spanish	Germany
337	ID337	0000000000111001001000000000000000000	Finnish	Finland
338	ID338	0000000000111001001000000000000000000	Finnish	Finland
339	ID339	0000000000111001000000000000000000000	Finnish	Finland
340	ID340	0000000000111000010001000000000000000	Spanish	Germany
341	ID341	0000000000111000010000000000000000000	Finnish	Finland
342	ID342	0000000000111000000000000000000000000	Finnish	Finland
343	ID343	0000000000111000000000000000000000000	Finnish	Finland
344	ID344	0000000000111000000000000000000000000	Finnish	Finland
345	ID345	0000000000110110010000011000000000000	Spanish	Germany
346	ID346	0000000000110110010000000000000000000	Finnish	Sweden
347	ID347	0000000000110101100000000000000000000	Finnish	Sweden
348	ID348	0000000000110001000000000000000000000	Finnish	Finland
349	ID349	0000000000110000100000000000000000000	Finnish	Finland
350	ID350	0000000000110000010000000000000000000	Finnish	Finland
351	ID351	0000000000110000010000000000000000000	Finnish	Finland
352	ID352	0000000000110000010000000000000000000	Finnish	Finland
353	ID353	0000000000110000000000000000000000000	Finnish	Finland
354	ID354	0000000000110000000000000000000000000	Finnish	Finland
355	ID355	0000000000110000000000000000000000000	Spanish	Germany
356	ID356	0000000000101101100000000000000000000	Finnish	Sweden
357	ID357	0000000000101000100000000000000000000	Finnish	Finland
358	ID358	0000000000101000100000000000000000000	Finnish	Finland
359	ID359	0000000000101000100000000000000000000	Finnish	Finland
360	ID360	0000000000101000010000100000000000000	Finnish	Finland
361	ID361	0000000000101000001100000000000000000	Finnish	Sweden
362	ID362	0000000000101000001000000000000000000	Finnish	Finland
363	ID363	0000000000101000001000000000000000000	Finnish	Finland
364	ID364	0000000000101000001000000000000000000	Finnish	Finland
365	ID365	0000000000101000001000000000000000000	Finnish	Finland
366	ID366	0000000000101000000000000000000000000	Finnish	Finland
367	ID367	0000000000101000000000000000000000000	Finnish	Finland
368	ID368	0000000000101000000000000000000000000	Finnish	Finland
369	ID369	0000000000101000000000000000000000000	Finnish	Finland
370	ID370	0000000000101000000000000000000000000	Finnish	Sweden
371	ID371	0000000000100111000000000000000000000	Finnish	Finland
372	ID372	0000000000100111000000000000000000000	Finnish	Finland
373	ID373	0000000000100110001000000000000000000	Spanish	Germany
374	ID374	0000000000100110000000000000000000000	Finnish	Finland
375	ID375	0000000000100101000000000000000000000	Finnish	Finland
376	ID376	0000000000100100000000000000000000000	Finnish	Finland
377	ID377	0000000000100001100000000000000000000	Finnish	Finland
378	ID378	0000000000100001010000000000000000000	Finnish	Finland
379	ID379	0000000000100001000000000000000000000	Finnish	Finland
380	ID380	0000000000100001000000000000000000000	Finnish	Finland
381	ID381	0000000000100001000000000000000000000	Finnish	Finland
382	ID382	0000000000100001000000000000000000000	Finnish	Finland
383	ID383	0000000000100000100000000000000000000	Finnish	Finland
384	ID384	0000000000100000011000000000000000000	Finnish	Finland
385	ID385	0000000000100000000001000000000000000	Finnish	Sweden
386	ID386	0000000000100000000000000000000000000	Finnish	Finland
387	ID387	0000000000100000000000000000000000000	Finnish	Finland
388	ID388	0000000000100000000000000000000000000	Finnish	Finland
389	ID389	0000000000100000000000000000000000000	Finnish	Sweden
390	ID390	0000000000100000000000000000000000000	Finnish	Sweden
391	ID391	0000000000100000000000000000000000000	Finnish	Sweden
392	ID392	0000000000100000000000000000000000000	Finnish	Sweden
393	ID393	0000000000100000000000000000000000000	Alphanumeric	Sweden
394	ID394	0000000000100000000000000000000000000	Alphanumeric	Finland
395	ID395	0000000000100000000000000000000000000	Alphanumeric	Finland
396	ID396	0000000000100000000000000000000000000	Alphanumeric	Finland
397	ID397	0000000000011111111110011101000000000	Spanish	Germany
398	ID398	0000000000011111111110000000000000000	Finnish	Sweden
399	ID399	0000000000011111111110000000000000000	Finnish	Sweden
400	ID400	0000000000011111111000100000000000000	Spanish	Germany
401	ID401	0000000000011111110111111111111111111	Spanish	Germany
402	ID402	0000000000011111110000100000010000000	Finnish	Sweden
403	ID403	0000000000011111110000000000111000000	Spanish	Germany
404	ID404	0000000000011111110000000000000000000	Finnish	Sweden
405	ID405	0000000000011111110000000000000000000	Finnish	Sweden
406	ID406	0000000000011111101111000000000000000	Spanish	Germany
407	ID407	0000000000011111100110000000000000000	Spanish	Germany
408	ID408	0000000000011111100001100000000000000	Spanish	Germany
409	ID409	0000000000011111100000000000000000000	Finnish	Finland
410	ID410	0000000000011111100000000000000000000	Finnish	Sweden
411	ID411	0000000000011111100000000000000000000	Spanish	Germany
412	ID412	0000000000011111011100000000000000000	Finnish	Sweden
413	ID413	0000000000011111011000000000000000000	Finnish	Sweden
414	ID414	0000000000011111011000000000000000000	Spanish	Germany
415	ID415	0000000000011111010000000000000000000	Finnish	Finland
416	ID416	0000000000011111010000000000000000000	Finnish	Sweden
417	ID417	0000000000011111001100000000000000000	Spanish	Germany
418	ID418	0000000000011111000000000000000000000	Finnish	Finland
419	ID419	0000000000011111000000000000000000000	Finnish	Sweden
420	ID420	0000000000011111000000000000000000000	Finnish	Sweden
421	ID421	0000000000011111000000000000000000000	Finnish	Sweden
422	ID422	0000000000011110111001110000000000000	Spanish	Germany
423	ID423	0000000000011110100000000000000000000	Finnish	Finland
424	ID424	0000000000011110001111001111000000000	Spanish	Germany
425	ID425	0000000000011110000100000000000000000	Spanish	Germany
426	ID426	0000000000011110000010001000000000000	Spanish	Germany
427	ID427	0000000000011110000000001000010000000	Finnish	Sweden
428	ID428	0000000000011110000000000000000000000	Finnish	Sweden
429	ID429	0000000000011110000000000000000000000	Finnish	Sweden
430	ID430	0000000000011101111110000000000000000	Spanish	Germany
431	ID431	0000000000011101111001100000000000000	Spanish	Germany
432	ID432	0000000000011101100001000000000000000	Finnish	Finland
433	ID433	0000000000011101100000000000000000000	Finnish	Finland
434	ID434	0000000000011101000000000000010000000	Spanish	Germany
435	ID435	0000000000011101000000000000000000000	Finnish	Finland
436	ID436	0000000000011101000000000000000000000	Alphanumeric	Sweden
437	ID437	0000000000011100110000000000000000000	Finnish	Finland
438	ID438	0000000000011100010000000000001000000	Finnish	Sweden
439	ID439	0000000000011100000000000000000000000	Finnish	Finland
440	ID440	0000000000011100000000000000000000000	Finnish	Finland
441	ID441	0000000000011100000000000000000000000	Finnish	Finland
442	ID442	0000000000011100000000000000000000000	Finnish	Finland
443	ID443	0000000000011100000000000000000000000	Finnish	Sweden
444	ID444	0000000000011100000000000000000000000	Spanish	Germany
445	ID445	0000000000011100000000000000000000000	Finnish	Sweden
446	ID446	0000000000011011100000000000000000000	Spanish	Germany
447	ID447	0000000000011011010000000000000000000	Finnish	Finland
448	ID448	0000000000011011001000000000000000000	Finnish	Sweden
449	ID449	0000000000011010110001100000000000000	Spanish	Germany
450	ID450	0000000000011010100000000000000000000	Finnish	Sweden
451	ID451	0000000000011010000000000000000000000	Finnish	Finland
452	ID452	0000000000011010000000000000000000000	Finnish	Finland
453	ID453	0000000000011010000000000000000000000	Finnish	Finland
454	ID454	0000000000011010000000000000000000000	Finnish	Sweden
455	ID455	0000000000011001100000000000000000000	Finnish	Finland
456	ID456	0000000000011001010000000000000000000	Finnish	Finland
457	ID457	0000000000011001000000000000000000000	Finnish	Finland
458	ID458	0000000000011001000000000000000000000	Finnish	Finland
459	ID459	0000000000011001000000000000000000000	Finnish	Finland
460	ID460	0000000000011000100000000000000000000	Finnish	Finland
461	ID461	0000000000011000000000000000000000000	Finnish	Finland
462	ID462	0000000000011000000000000000000000000	Finnish	Finland
463	ID463	0000000000011000000000000000000000000	Finnish	Finland
464	ID464	0000000000011000000000000000000000000	Finnish	Finland
465	ID465	0000000000011000000000000000000000000	Finnish	Sweden
466	ID466	0000000000011000000000000000000000000	Finnish	Sweden
467	ID467	0000000000011000000000000000000000000	Spanish	Germany
468	ID468	0000000000010111111111111100000000000	Spanish	Germany
469	ID469	0000000000010111111111000100000000000	Finnish	Norway
470	ID470	0000000000010111111000000000000000000	Spanish	Germany
471	ID471	0000000000010111100000000000000000000	Finnish	Sweden
472	ID472	0000000000010111100000000000000000000	Spanish	Germany
473	ID473	0000000000010111000000000000000000000	Finnish	Sweden
474	ID474	0000000000010111000000000000000000000	Finnish	Sweden
475	ID475	0000000000010101001000000000000000000	Finnish	Finland
476	ID476	0000000000010101000000000000000000000	Finnish	Finland
477	ID477	0000000000010100100100000000000000000	Spanish	Germany
478	ID478	0000000000010100000000000000000000000	Finnish	Finland
479	ID479	0000000000010100000000000000000000000	Finnish	Finland
480	ID480	0000000000010100000000000000000000000	Finnish	Finland
481	ID481	0000000000010100000000000000000000000	Finnish	Finland
482	ID482	0000000000010100000000000000000000000	Spanish	Germany
483	ID483	0000000000010100000000000000000000000	Spanish	Germany
484	ID484	0000000000010011010000000000000000000	Finnish	Finland
485	ID485	0000000000010011000000000000000000000	Finnish	Finland
486	ID486	0000000000010011000000000000000000000	Finnish	Finland
487	ID487	0000000000010010000000000000000000000	Finnish	Finland
488	ID488	0000000000010010000000000000000000000	Finnish	Finland
489	ID489	0000000000010010000000000000000000000	Finnish	Finland
490	ID490	0000000000010010000000000000000000000	Finnish	Finland
491	ID491	0000000000010001100010000000000000000	Finnish	Finland
492	ID492	0000000000010001010000000000000000000	Finnish	Finland
493	ID493	0000000000010001001000000000000000000	Finnish	Finland
494	ID494	0000000000010001001000000000000000000	Finnish	Finland
495	ID495	0000000000010001000000000000000000000	Finnish	Finland
496	ID496	0000000000010001000000000000000000000	Finnish	Finland
497	ID497	0000000000010001000000000000000000000	Spanish	Germany
498	ID498	0000000000010000100000000000000000000	Finnish	Finland
499	ID499	0000000000010000100000000000000000000	Finnish	Finland
500	ID500	0000000000010000100000000000000000000	Finnish	Finland
501	ID501	0000000000010000100000000000000000000	Finnish	Finland
502	ID502	0000000000010000010000000000000000000	Finnish	Finland
503	ID503	0000000000010000010000000000000000000	Finnish	Finland
504	ID504	0000000000010000001100000000000000000	Finnish	Finland
505	ID505	0000000000010000001000010000000000000	Finnish	Finland
506	ID506	0000000000010000001000000000000000000	Finnish	Finland
507	ID507	0000000000010000000000100000000000000	Spanish	Germany
508	ID508	0000000000010000000000001000000000000	Finnish	Finland
509	ID509	0000000000010000000000001000000000000	Finnish	Finland
510	ID510	0000000000010000000000000000000000000	Finnish	Sweden
511	ID511	0000000000010000000000000000000000000	Finnish	Sweden
512	ID512	0000000000010000000000000000000000000	Spanish	Germany
513	ID513	0000000000010000000000000000000000000	Alphanumeric	Sweden
514	ID514	0000000000010000000000000000000000000	Alphanumeric	Sweden
515	ID515	0000000000010000000000000000000000000	Alphanumeric	Finland
516	ID516	0000000000010000000000000000000000000	Alphanumeric	Finland
517	ID517	0000000000010000000000000000000000000	Alphanumeric	Finland
518	ID518	0000000000001111111111111111111111111	Finnish	Sweden
519	ID519	0000000000001111111111111111111111110	Spanish	Germany
520	ID520	0000000000001111111111111111110000000	Finnish	Sweden
521	ID521	0000000000001111111111111100000000000	Spanish	Germany
522	ID522	0000000000001111111111110000000000000	Alphanumeric	Finland
523	ID523	0000000000001111111111100011110000000	Spanish	Germany
524	ID524	0000000000001111111100000000000000000	Spanish	Germany
525	ID525	0000000000001111111100000000000000000	Finnish	Sweden
526	ID526	0000000000001111111010000000000000000	Spanish	Germany
527	ID527	0000000000001111111000000000000000000	Finnish	Sweden
528	ID528	0000000000001111111000000000000000000	Finnish	Sweden
529	ID529	0000000000001111111000000000000000000	Finnish	Sweden
530	ID530	0000000000001111110000000000000000000	Finnish	Sweden
531	ID531	0000000000001111110000000000000000000	Finnish	Sweden
532	ID532	0000000000001111110000000000000000000	Spanish	Germany
533	ID533	0000000000001111101101111100000000000	Spanish	Germany
534	ID534	0000000000001111101000000010000000000	Finnish	Sweden
535	ID535	0000000000001111101000000000000000000	Spanish	Germany
536	ID536	0000000000001111100000100000000000000	Spanish	Germany
537	ID537	0000000000001111100000000000000000000	Finnish	Finland
538	ID538	0000000000001111100000000000000000000	Finnish	Sweden
539	ID539	0000000000001111100000000000000000000	Finnish	Sweden
540	ID540	0000000000001111100000000000000000000	Finnish	Sweden
541	ID541	0000000000001111100000000000000000000	Spanish	Germany
542	ID542	0000000000001111100000000000000000000	Spanish	Germany
543	ID543	0000000000001111011000011000000000000	Spanish	Germany
544	ID544	0000000000001111001011110000000000000	Spanish	Germany
545	ID545	0000000000001111001010000100000000000	Finnish	Finland
546	ID546	0000000000001111001000000000000000000	Spanish	Germany
547	ID547	0000000000001111000111111111010000000	Spanish	Germany
548	ID548	0000000000001111000100000000000000000	Spanish	Germany
549	ID549	0000000000001111000011100000000000000	Spanish	Germany
550	ID550	0000000000001111000010010000000000000	Spanish	Germany
551	ID551	0000000000001111000000000100000000000	Spanish	Germany
552	ID552	0000000000001111000000000001010000000	Finnish	Sweden
553	ID553	0000000000001111000000000000000000000	Finnish	Finland
554	ID554	0000000000001111000000000000000000000	Finnish	Finland
555	ID555	0000000000001111000000000000000000000	Finnish	Sweden
556	ID556	0000000000001111000000000000000000000	Finnish	Sweden
557	ID557	0000000000001111000000000000000000000	Spanish	Germany
558	ID558	0000000000001110101110000000000000000	Spanish	Germany
559	ID559	0000000000001110010000000000000000000	Finnish	Finland
560	ID560	0000000000001110000100000000000000000	Spanish	Germany
561	ID561	0000000000001110000000000000000011000	Finnish	Sweden
562	ID562	0000000000001110000000000000000000000	Finnish	Finland
563	ID563	0000000000001110000000000000000000000	Finnish	Sweden
564	ID564	0000000000001110000000000000000000000	Finnish	Sweden
565	ID565	0000000000001101110000010000000000000	Finnish	Finland
566	ID566	0000000000001101100000100000000000000	Finnish	Finland
567	ID567	0000000000001101010000000000000000000	Spanish	Germany
568	ID568	0000000000001101001111000100000000000	Finnish	Finland
569	ID569	0000000000001101000011111111100000000	Spanish	Germany
570	ID570	0000000000001101000000000000000000000	Finnish	Finland
571	ID571	0000000000001101000000000000000000000	Finnish	Finland
572	ID572	0000000000001101000000000000000000000	Spanish	Germany
573	ID573	0000000000001101000000000000000000000	Finnish	Sweden
574	ID574	0000000000001100100000000000000000000	Finnish	Estonia
575	ID575	0000000000001100010010000000000000000	Spanish	Germany
576	ID576	0000000000001100010000000000000000000	Finnish	Finland
577	ID577	0000000000001100000100000000000000000	Spanish	Germany
578	ID578	0000000000001100000000010010000000000	Finnish	Sweden
579	ID579	0000000000001100000000001000000000000	Finnish	Finland
580	ID580	0000000000001100000000000001000000000	Finnish	Sweden
581	ID581	0000000000001100000000000000000000000	Finnish	Finland
582	ID582	0000000000001100000000000000000000000	Finnish	Finland
583	ID583	0000000000001100000000000000000000000	Finnish	Sweden
584	ID584	0000000000001100000000000000000000000	Spanish	Germany
585	ID585	0000000000001100000000000000000000000	Spanish	Germany
586	ID586	0000000000001011111000000000000000000	Finnish	Estonia
587	ID587	0000000000001011110000000000000000000	Finnish	Finland
588	ID588	0000000000001011101111111111111111111	Finnish	Finland
589	ID589	0000000000001011101111111100000000000	Spanish	Germany
590	ID590	0000000000001010110000000000000000000	Finnish	Finland
591	ID591	0000000000001010101001010010100011000	Finnish	Finland
592	ID592	0000000000001010010000100000000000000	Spanish	Germany
593	ID593	0000000000001010001111000000000000000	Spanish	Germany
594	ID594	0000000000001001010000000000000000000	Spanish	Germany
595	ID595	0000000000001001001101111000000000000	Spanish	Germany
596	ID596	0000000000001001001000000000000000000	Finnish	Finland
597	ID597	0000000000001001000100000000000000000	Spanish	Germany
598	ID598	0000000000001001000001000000000000000	Spanish	Germany
599	ID599	0000000000001001000000000000000000000	Finnish	Finland
600	ID600	0000000000001001000000000000000000000	Finnish	Finland
601	ID601	0000000000001000111000000000000000000	Finnish	Finland
602	ID602	0000000000001000111000000000000000000	Finnish	Finland
603	ID603	0000000000001000101000000000000000000	Spanish	Germany
604	ID604	0000000000001000100000010000000000000	Finnish	Finland
605	ID605	0000000000001000100000000000000000000	Finnish	Finland
606	ID606	0000000000001000100000000000000000000	Finnish	Finland
607	ID607	0000000000001000100000000000000000000	Finnish	Finland
608	ID608	0000000000001000100000000000000000000	Finnish	Finland
609	ID609	0000000000001000100000000000000000000	Finnish	Finland
610	ID610	0000000000001000100000000000000000000	Alphanumeric	Finland
611	ID611	0000000000001000100000000000000000000	Alphanumeric	Finland
612	ID612	0000000000001000011000010100000000000	Finnish	Finland
613	ID613	0000000000001000010000000000000000000	Spanish	Germany
614	ID614	0000000000001000001001001000000000000	Spanish	Germany
615	ID615	0000000000001000001000000000000000000	Finnish	Finland
616	ID616	0000000000001000000010000000000000000	Finnish	Finland
617	ID617	0000000000001000000001000000000000000	Spanish	Germany
618	ID618	0000000000001000000000100000000000000	Finnish	Finland
619	ID619	0000000000001000000000001000000000000	Finnish	Finland
620	ID620	0000000000001000000000000000000000001	Finnish	Finland
621	ID621	0000000000001000000000000000000000000	Finnish	Finland
622	ID622	0000000000001000000000000000000000000	Finnish	Finland
623	ID623	0000000000001000000000000000000000000	Finnish	Finland
624	ID624	0000000000001000000000000000000000000	Finnish	Finland
625	ID625	0000000000001000000000000000000000000	Finnish	Sweden
626	ID626	0000000000001000000000000000000000000	Finnish	Sweden
627	ID627	0000000000001000000000000000000000000	Spanish	Germany
628	ID628	0000000000001000000000000000000000000	Spanish	Germany
629	ID629	0000000000001000000000000000000000000	Spanish	Germany
630	ID630	0000000000001000000000000000000000000	Alphanumeric	Finland
631	ID631	0000000000001000000000000000000000000	Alphanumeric	Finland
632	ID632	0000000000001000000000000000000000000	Alphanumeric	Finland
633	ID633	0000000000001000000000000000000000000	Alphanumeric	Finland
634	ID634	0000000000001000000000000000000000000	Alphanumeric	Finland
635	ID635	0000000000001000000000000000000000000	Alphanumeric	Finland
636	ID636	0000000000001000000000000000000000000	Alphanumeric	Finland
637	ID637	0000000000001000000000000000000000000	Alphanumeric	Finland
638	ID638	0000000000001000000000000000000000000	Alphanumeric	Finland
639	ID639	0000000000001000000000000000000000000	Alphanumeric	Finland
640	ID640	0000000000001000000000000000000000000	Alphanumeric	Finland
641	ID641	0000000000000111111111111110110000000	Spanish	Germany
642	ID642	0000000000000111111111111000000000000	Spanish	Germany
643	ID643	0000000000000111111111001000000000000	Spanish	Germany
644	ID644	0000000000000111111111000000000000000	Spanish	Germany
645	ID645	0000000000000111111110100000000000000	Finnish	Sweden
646	ID646	0000000000000111111110010000000000000	Spanish	Germany
647	ID647	0000000000000111111110001111111000000	Spanish	Germany
648	ID648	0000000000000111111110001000000000000	Finnish	Sweden
649	ID649	0000000000000111111110000000000000000	Spanish	Germany
650	ID650	0000000000000111111100000000000000000	Finnish	Sweden
651	ID651	0000000000000111111011111011111111111	Spanish	Germany
652	ID652	0000000000000111111011001100000000000	Spanish	Germany
653	ID653	0000000000000111111010000000000000000	Finnish	Sweden
654	ID654	0000000000000111111000001000000000000	Spanish	Germany
655	ID655	0000000000000111111000000100000000000	Spanish	Germany
656	ID656	0000000000000111111000000000000000000	Finnish	Sweden
657	ID657	0000000000000111111000000000000000000	Finnish	Sweden
658	ID658	0000000000000111111000000000000000000	Finnish	Sweden
659	ID659	0000000000000111111000000000000000000	Spanish	Germany
660	ID660	0000000000000111111000000000000000000	Spanish	Germany
661	ID661	0000000000000111111000000000000000000	Spanish	Germany
662	ID662	0000000000000111110000000000000100000	Finnish	Sweden
663	ID663	0000000000000111110000000000000000000	Finnish	Sweden
664	ID664	0000000000000111110000000000000000000	Finnish	Sweden
665	ID665	0000000000000111110000000000000000000	Finnish	Sweden
666	ID666	0000000000000111110000000000000000000	Spanish	Germany
667	ID667	0000000000000111110000000000000000000	Alphanumeric	Finland
668	ID668	0000000000000111101111011111011101111	Spanish	Germany
669	ID669	0000000000000111101111010000000000000	Spanish	Germany
670	ID670	0000000000000111101011000000000000000	Spanish	Germany
671	ID671	0000000000000111101010111100001000000	Finnish	Finland
672	ID672	0000000000000111101000100000000000000	Spanish	Germany
673	ID673	0000000000000111101000000000000000000	Spanish	Germany
674	ID674	0000000000000111100100010000000000000	Finnish	Sweden
675	ID675	0000000000000111100000000000000100000	Spanish	Germany
676	ID676	0000000000000111100000000000000000000	Finnish	Sweden
677	ID677	0000000000000111100000000000000000000	Spanish	Germany
678	ID678	0000000000000111011111000000000000000	Spanish	Germany
679	ID679	0000000000000111011000000000000000000	Spanish	Germany
680	ID680	0000000000000111010000001100100100000	Finnish	Sweden
681	ID681	0000000000000111010000000000000000000	Spanish	Germany
682	ID682	0000000000000111000100000000000000000	Finnish	Sweden
683	ID683	0000000000000111000001110000000000000	Spanish	Germany
684	ID684	0000000000000111000000001100100000000	Spanish	Germany
685	ID685	0000000000000111000000001000000000000	Spanish	Germany
686	ID686	0000000000000111000000000001000000000	Finnish	Sweden
687	ID687	0000000000000111000000000000000000000	Finnish	Finland
688	ID688	0000000000000111000000000000000000000	Finnish	Sweden
689	ID689	0000000000000111000000000000000000000	Spanish	Germany
690	ID690	0000000000000111000000000000000000000	Spanish	Germany
691	ID691	0000000000000110111111001010000000000	Spanish	Germany
692	ID692	0000000000000110111100010001000000000	Finnish	Finland
693	ID693	0000000000000110111100000000000000000	Spanish	Germany
694	ID694	0000000000000110110011100000000000000	Spanish	Germany
695	ID695	0000000000000110110000000011110000000	Finnish	Sweden
696	ID696	0000000000000110010000000000000000000	Finnish	Finland
697	ID697	0000000000000110001000010000000000000	Finnish	Finland
698	ID698	0000000000000110000000000010000000000	Spanish	Germany
699	ID699	0000000000000110000000000000000000000	Finnish	Estonia
700	ID700	0000000000000110000000000000000000000	Finnish	Finland
701	ID701	0000000000000110000000000000000000000	Finnish	Sweden
702	ID702	0000000000000110000000000000000000000	Spanish	Germany
703	ID703	0000000000000110000000000000000000000	Alphanumeric	Sweden
704	ID704	0000000000000110000000000000000000000	Alphanumeric	Finland
705	ID705	0000000000000110000000000000000000000	Alphanumeric	Finland
706	ID706	0000000000000101111110010000000000000	Finnish	Finland
707	ID707	0000000000000101110001000001000000000	Finnish	Finland
708	ID708	0000000000000101110000000100000000000	Finnish	Finland
709	ID709	0000000000000101101101011000000000000	Finnish	Finland
710	ID710	0000000000000101101000000000000001000	Finnish	Finland
711	ID711	0000000000000101100110000000000000000	Finnish	Finland
712	ID712	0000000000000101100000000000000000000	Finnish	Sweden
713	ID713	0000000000000101100000000000000000000	Spanish	Germany
714	ID714	0000000000000101010000000000000000000	Finnish	Finland
715	ID715	0000000000000101001001000000000001000	Finnish	Finland
716	ID716	0000000000000101001001000000000000000	Finnish	Finland
717	ID717	0000000000000101000110000000000000000	Spanish	Germany
718	ID718	0000000000000101000001000000000000000	Finnish	Finland
719	ID719	0000000000000101000000010000000000000	Finnish	Finland
720	ID720	0000000000000101000000000000000000000	Finnish	Sweden
721	ID721	0000000000000101000000000000000000000	Alphanumeric	Sweden
722	ID722	0000000000000101000000000000000000000	Alphanumeric	Finland
723	ID723	0000000000000100110010000000000000000	Finnish	Finland
724	ID724	0000000000000100101100000000000000000	Alphanumeric	Sweden
725	ID725	0000000000000100101000001000000000000	Alphanumeric	Finland
726	ID726	0000000000000100101000000000000000000	Spanish	Germany
727	ID727	0000000000000100100000000000000000000	Finnish	Finland
728	ID728	0000000000000100100000000000000000000	Finnish	Finland
729	ID729	0000000000000100100000000000000000000	Spanish	Germany
730	ID730	0000000000000100100000000000000000000	Alphanumeric	Finland
731	ID731	0000000000000100011000000000000000000	Alphanumeric	Finland
732	ID732	0000000000000100011000000000000000000	Alphanumeric	Finland
733	ID733	0000000000000100010100000000000000000	Finnish	Sweden
734	ID734	0000000000000100010001000001000000000	Finnish	Finland
735	ID735	0000000000000100010000000010000000000	Finnish	Finland
736	ID736	0000000000000100010000000000000000000	Finnish	Finland
737	ID737	0000000000000100001000100000000000000	Finnish	Finland
738	ID738	0000000000000100000100000000000000000	Finnish	Finland
739	ID739	0000000000000100000000100000000000000	Finnish	Finland
740	ID740	0000000000000100000000001000010100001	Alphanumeric	Sweden
741	ID741	0000000000000100000000001000000000000	Finnish	Finland
742	ID742	0000000000000100000000000000000000000	Finnish	Estonia
743	ID743	0000000000000100000000000000000000000	Finnish	Estonia
744	ID744	0000000000000100000000000000000000000	Finnish	Sweden
745	ID745	0000000000000100000000000000000000000	Finnish	Sweden
746	ID746	0000000000000100000000000000000000000	Finnish	Sweden
747	ID747	0000000000000100000000000000000000000	Finnish	Sweden
748	ID748	0000000000000100000000000000000000000	Finnish	Sweden
749	ID749	0000000000000100000000000000000000000	Spanish	Germany
750	ID750	0000000000000100000000000000000000000	Spanish	Germany
751	ID751	0000000000000100000000000000000000000	Spanish	Germany
752	ID752	0000000000000100000000000000000000000	Alphanumeric	Sweden
753	ID753	0000000000000100000000000000000000000	Alphanumeric	Finland
754	ID754	0000000000000100000000000000000000000	Alphanumeric	Finland
755	ID755	0000000000000100000000000000000000000	Alphanumeric	Finland
756	ID756	0000000000000100000000000000000000000	Alphanumeric	Finland
757	ID757	0000000000000100000000000000000000000	Alphanumeric	Finland
758	ID758	0000000000000100000000000000000000000	Alphanumeric	Finland
759	ID759	0000000000000100000000000000000000000	Alphanumeric	Finland
760	ID760	0000000000000100000000000000000000000	Alphanumeric	Finland
761	ID761	0000000000000100000000000000000000000	Alphanumeric	Finland
762	ID762	0000000000000100000000000000000000000	Alphanumeric	Finland
763	ID763	0000000000000011111111111111111111111	Finnish	Finland
764	ID764	0000000000000011111111111111111111111	Spanish	Sweden
765	ID765	0000000000000011111111111111111111110	Finnish	Finland
766	ID766	0000000000000011111111111111111111110	Spanish	Germany
767	ID767	0000000000000011111111111111111111110	Spanish	Germany
768	ID768	0000000000000011111111111111111111000	Spanish	Germany
769	ID769	0000000000000011111111111111111110100	Spanish	Germany
770	ID770	0000000000000011111111111111111110011	Spanish	Germany
771	ID771	0000000000000011111111111111111110000	Spanish	Germany
772	ID772	0000000000000011111111111111110111100	Spanish	Sweden
773	ID773	0000000000000011111111111111110000000	Spanish	Sweden
774	ID774	0000000000000011111111111111110000000	Spanish	Sweden
775	ID775	0000000000000011111111111111101111111	Spanish	Sweden
776	ID776	0000000000000011111111111111101111101	Finnish	Finland
777	ID777	0000000000000011111111111111101100000	Spanish	Sweden
778	ID778	0000000000000011111111111111100011110	Spanish	Germany
779	ID779	0000000000000011111111111111000000000	Spanish	Sweden
780	ID780	0000000000000011111111111110100000000	Finnish	Finland
781	ID781	0000000000000011111111111101011101111	Spanish	Germany
782	ID782	0000000000000011111111111100110010000	Spanish	Sweden
783	ID783	0000000000000011111111111100010000010	Spanish	Sweden
784	ID784	0000000000000011111111111100000000000	Spanish	Germany
785	ID785	0000000000000011111111111010101011111	Spanish	Germany
786	ID786	0000000000000011111111111001100000000	Spanish	Estonia
787	ID787	0000000000000011111111111000000000000	Spanish	Germany
788	ID788	0000000000000011111111110000000000000	Spanish	Germany
789	ID789	0000000000000011111111110000000000000	Spanish	Germany
790	ID790	0000000000000011111111101100000000000	Spanish	Germany
791	ID791	0000000000000011111111101000000000000	Spanish	Germany
792	ID792	0000000000000011111111100011111110000	Spanish	Sweden
793	ID793	0000000000000011111111010001000000000	Spanish	Estonia
794	ID794	0000000000000011111111000000000000000	Spanish	Sweden
795	ID795	0000000000000011111111000000000000000	Spanish	Germany
796	ID796	0000000000000011111111000000000000000	Spanish	Germany
797	ID797	0000000000000011111111000000000000000	Spanish	Germany
798	ID798	0000000000000011111110100000000000000	Spanish	Germany
799	ID799	0000000000000011111110000000000000000	Spanish	Germany
800	ID800	0000000000000011111101000000000000000	Spanish	Germany
801	ID801	0000000000000011111100010000000000000	Spanish	Estonia
802	ID802	0000000000000011111100001101010000000	Finnish	Finland
803	ID803	0000000000000011111100000010000000000	Spanish	Sweden
804	ID804	0000000000000011111100000000000000000	Spanish	Sweden
805	ID805	0000000000000011111100000000000000000	Spanish	Germany
806	ID806	0000000000000011111011010000000000000	Spanish	Sweden
807	ID807	0000000000000011111011000000000000000	Spanish	Sweden
808	ID808	0000000000000011111010000000000000000	Spanish	Germany
809	ID809	0000000000000011111010000000000000000	Spanish	Germany
810	ID810	0000000000000011111010000000000000000	Spanish	Germany
811	ID811	0000000000000011111001000010000000000	Spanish	Germany
812	ID812	0000000000000011111001000000110000000	Spanish	Sweden
813	ID813	0000000000000011111000011100000000000	Spanish	Germany
814	ID814	0000000000000011111000010010000000000	Spanish	Sweden
815	ID815	0000000000000011111000010000100100000	Spanish	Sweden
816	ID816	0000000000000011111000000000000000000	Spanish	Sweden
817	ID817	0000000000000011111000000000000000000	Spanish	Germany
818	ID818	0000000000000011111000000000000000000	Spanish	Germany
819	ID819	0000000000000011111000000000000000000	Spanish	Germany
820	ID820	0000000000000011110111101111111011100	Spanish	Sweden
821	ID821	0000000000000011110111011111100000000	Spanish	Germany
822	ID822	0000000000000011110110000000000000000	Spanish	Estonia
823	ID823	0000000000000011110010111000000000000	Spanish	Germany
824	ID824	0000000000000011110001111000010000000	Finnish	Finland
825	ID825	0000000000000011110001011100000000000	Spanish	Germany
826	ID826	0000000000000011110001000000000000000	Spanish	Sweden
827	ID827	0000000000000011110001000000000000000	Spanish	Sweden
828	ID828	0000000000000011110000011000001000000	Finnish	Finland
829	ID829	0000000000000011110000001000000000000	Spanish	Estonia
830	ID830	0000000000000011110000000001010000000	Spanish	Sweden
831	ID831	0000000000000011110000000000000000000	Finnish	Finland
832	ID832	0000000000000011110000000000000000000	Spanish	Sweden
833	ID833	0000000000000011110000000000000000000	Spanish	Germany
834	ID834	0000000000000011101100100010000000000	Spanish	Germany
835	ID835	0000000000000011101100000000000000000	Spanish	Sweden
836	ID836	0000000000000011101011100000010101000	Finnish	Finland
837	ID837	0000000000000011101010111000000000000	Spanish	Germany
838	ID838	0000000000000011101000001000000000000	Spanish	Sweden
839	ID839	0000000000000011101000000000000000000	Finnish	Finland
840	ID840	0000000000000011101000000000000000000	Spanish	Germany
841	ID841	0000000000000011100010100000000000000	Spanish	Sweden
842	ID842	0000000000000011100000100000000000000	Spanish	Estonia
843	ID843	0000000000000011100000010010000000000	Spanish	Germany
844	ID844	0000000000000011100000010000000000000	Spanish	Germany
845	ID845	0000000000000011100000000000001000000	Spanish	Sweden
846	ID846	0000000000000011100000000000000000010	Spanish	Germany
847	ID847	0000000000000011100000000000000000000	Finnish	Finland
848	ID848	0000000000000011100000000000000000000	Spanish	Sweden
849	ID849	0000000000000011100000000000000000000	Spanish	Germany
850	ID850	0000000000000011100000000000000000000	Spanish	Germany
851	ID851	0000000000000011100000000000000000000	Spanish	Germany
852	ID852	0000000000000011100000000000000000000	Spanish	Germany
853	ID853	0000000000000011100000000000000000000	Spanish	Germany
854	ID854	0000000000000011011010100000100000000	Spanish	Germany
855	ID855	0000000000000011011000000000000000000	Finnish	Finland
856	ID856	0000000000000011010110000000000000000	Spanish	Sweden
857	ID857	0000000000000011010010000101000000000	Spanish	Germany
858	ID858	0000000000000011010000100100000000000	Spanish	Germany
859	ID859	0000000000000011010000000000000000000	Spanish	Estonia
860	ID860	0000000000000011010000000000000000000	Finnish	Finland
861	ID861	0000000000000011010000000000000000000	Spanish	Sweden
862	ID862	0000000000000011010000000000000000000	Spanish	Germany
863	ID863	0000000000000011001110110000000000000	Spanish	Germany
864	ID864	0000000000000011001000000000000000000	Spanish	Germany
865	ID865	0000000000000011000100000000000000000	Finnish	Finland
866	ID866	0000000000000011000010000001001000000	Spanish	Sweden
867	ID867	0000000000000011000001101000000000000	Spanish	Germany
868	ID868	0000000000000011000001011110000000000	Spanish	Estonia
869	ID869	0000000000000011000000000100000000000	Spanish	Germany
870	ID870	0000000000000011000000000000000000000	Spanish	Estonia
871	ID871	0000000000000011000000000000000000000	Spanish	Sweden
872	ID872	0000000000000011000000000000000000000	Spanish	Germany
873	ID873	0000000000000011000000000000000000000	Alphanumeric	Finland
874	ID874	0000000000000010111111111111111111111	Finnish	Finland
875	ID875	0000000000000010111000000000000000000	Finnish	Finland
876	ID876	0000000000000010110000000000000000000	Spanish	Sweden
877	ID877	0000000000000010110000000000000000000	Spanish	Germany
878	ID878	0000000000000010101000000000000000000	Finnish	Finland
879	ID879	0000000000000010100111111100000000000	Finnish	Finland
880	ID880	0000000000000010100001001000000000000	Spanish	Germany
881	ID881	0000000000000010100000000000000000000	Spanish	Germany
882	ID882	0000000000000010010101000000000000000	Spanish	Germany
883	ID883	0000000000000010001111100100000000000	Spanish	Germany
884	ID884	0000000000000010001111010101100000000	Spanish	Germany
885	ID885	0000000000000010001101010010000010000	Spanish	Germany
886	ID886	0000000000000010001000000000000000000	Spanish	Estonia
887	ID887	0000000000000010000100011001001000000	Finnish	Finland
888	ID888	0000000000000010000100000000000000000	Spanish	Germany
889	ID889	0000000000000010000001000000000000000	Finnish	Finland
890	ID890	0000000000000010000001000000000000000	Spanish	Germany
891	ID891	0000000000000010000000100000000000000	Spanish	Germany
892	ID892	0000000000000010000000010000000000000	Finnish	Finland
893	ID893	0000000000000010000000010000000000000	Finnish	Finland
894	ID894	0000000000000010000000000000000000000	Spanish	Estonia
895	ID895	0000000000000010000000000000000000000	Spanish	Estonia
896	ID896	0000000000000010000000000000000000000	Spanish	Estonia
897	ID897	0000000000000010000000000000000000000	Spanish	Estonia
898	ID898	0000000000000010000000000000000000000	Spanish	Sweden
899	ID899	0000000000000010000000000000000000000	Spanish	Germany
900	ID900	0000000000000010000000000000000000000	Spanish	Germany
901	ID901	0000000000000010000000000000000000000	Spanish	Germany
902	ID902	0000000000000010000000000000000000000	Spanish	Germany
903	ID903	0000000000000010000000000000000000000	Spanish	Germany
904	ID904	0000000000000010000000000000000000000	Spanish	Germany
905	ID905	0000000000000010000000000000000000000	Finnish	Finland
906	ID906	0000000000000010000000000000000000000	Alphanumeric	Sweden
907	ID907	0000000000000001111111111111111111111	Spanish	Sweden
908	ID908	0000000000000001111111111111111111111	Spanish	Estonia
909	ID909	0000000000000001111111111111111111110	Finnish	Finland
910	ID910	0000000000000001111111111111111110000	Spanish	Norway
911	ID911	0000000000000001111111111111111011111	Spanish	Norway
912	ID912	0000000000000001111111111111111011100	Spanish	Germany
913	ID913	0000000000000001111111111111111010001	Spanish	Norway
914	ID914	0000000000000001111111111111111000000	Spanish	Germany
915	ID915	0000000000000001111111111111110111000	Spanish	Sweden
916	ID916	0000000000000001111111111111110011111	Spanish	Sweden
917	ID917	0000000000000001111111111111110000100	Spanish	Sweden
918	ID918	0000000000000001111111111111110000000	Spanish	Germany
919	ID919	0000000000000001111111111111101000000	Spanish	Germany
920	ID920	0000000000000001111111111110000000000	Finnish	Finland
921	ID921	0000000000000001111111111101000000000	Spanish	Germany
922	ID922	0000000000000001111111111100000000001	Spanish	Germany
923	ID923	0000000000000001111111111011000110000	Spanish	Germany
924	ID924	0000000000000001111111111011000100000	Spanish	Sweden
925	ID925	0000000000000001111111110101100000000	Spanish	Germany
926	ID926	0000000000000001111111110100110001000	Spanish	Sweden
927	ID927	0000000000000001111111110010000010000	Spanish	Sweden
928	ID928	0000000000000001111111110000100100000	Spanish	Sweden
929	ID929	0000000000000001111111110000000000000	Spanish	Sweden
930	ID930	0000000000000001111111101100000000000	Spanish	Germany
931	ID931	0000000000000001111111101011000000100	Spanish	Sweden
932	ID932	0000000000000001111111101010001100000	Spanish	Sweden
933	ID933	0000000000000001111111100000000000000	Spanish	Germany
934	ID934	0000000000000001111111011111111111111	Spanish	Germany
935	ID935	0000000000000001111111010011100000000	Spanish	Germany
936	ID936	0000000000000001111111010000000000000	Spanish	Germany
937	ID937	0000000000000001111111000000000000000	Spanish	Germany
938	ID938	0000000000000001111111000000000000000	Spanish	Germany
939	ID939	0000000000000001111110110100100000000	Spanish	Germany
940	ID940	0000000000000001111110110000000000000	Spanish	Germany
941	ID941	0000000000000001111110010000000000000	Spanish	Germany
942	ID942	0000000000000001111110000000000000000	Finnish	Finland
943	ID943	0000000000000001111110000000000000000	Spanish	Germany
944	ID944	0000000000000001111101111101111111111	Spanish	Germany
945	ID945	0000000000000001111101010000000000000	Finnish	Finland
946	ID946	0000000000000001111101000011000000000	Spanish	Estonia
947	ID947	0000000000000001111100000000000000000	Finnish	Finland
948	ID948	0000000000000001111100000000000000000	Spanish	Germany
949	ID949	0000000000000001111100000000000000000	Spanish	Germany
950	ID950	0000000000000001111100000000000000000	Spanish	Germany
951	ID951	0000000000000001111011111111100011111	Spanish	Sweden
952	ID952	0000000000000001111011111100010000000	Spanish	Germany
953	ID953	0000000000000001111010010000000000000	Spanish	Germany
954	ID954	0000000000000001111010000010100000000	Finnish	Finland
955	ID955	0000000000000001111001111110010011000	Spanish	Sweden
956	ID956	0000000000000001111001001100101000000	Spanish	Germany
957	ID957	0000000000000001111001001000000000000	Finnish	Finland
958	ID958	0000000000000001111000100000000000000	Spanish	Sweden
959	ID959	0000000000000001111000100000000000000	Spanish	Germany
960	ID960	0000000000000001111000000000000000000	Spanish	Sweden
961	ID961	0000000000000001111000000000000000000	Spanish	Germany
962	ID962	0000000000000001111000000000000000000	Spanish	Germany
963	ID963	0000000000000001111000000000000000000	Spanish	Germany
964	ID964	0000000000000001110111111100011111111	Spanish	Germany
965	ID965	0000000000000001110111101100000000000	Spanish	Germany
966	ID966	0000000000000001110110000000000000000	Spanish	Sweden
967	ID967	0000000000000001110110000000000000000	Spanish	Germany
968	ID968	0000000000000001110101000000000000000	Spanish	Germany
969	ID969	0000000000000001110100000000000000000	Spanish	Estonia
970	ID970	0000000000000001110000000000000000000	Spanish	Germany
971	ID971	0000000000000001101111111111111111100	Spanish	Germany
972	ID972	0000000000000001101111111110000100000	Spanish	Sweden
973	ID973	0000000000000001101111100000000000000	Spanish	Germany
974	ID974	0000000000000001101110000000000000000	Spanish	Germany
975	ID975	0000000000000001101110000000000000000	Spanish	Germany
976	ID976	0000000000000001101011101101010100110	Spanish	Germany
977	ID977	0000000000000001101000000000000000000	Spanish	Germany
978	ID978	0000000000000001100010010010000000000	Finnish	Finland
979	ID979	0000000000000001100001010000000000000	Spanish	Sweden
980	ID980	0000000000000001100000000101000000000	Spanish	Sweden
981	ID981	0000000000000001100000000100000000000	Spanish	Germany
982	ID982	0000000000000001100000000010000000000	Spanish	Germany
983	ID983	0000000000000001100000000000100000000	Spanish	Germany
984	ID984	0000000000000001100000000000000000000	Spanish	Sweden
985	ID985	0000000000000001100000000000000000000	Spanish	Germany
986	ID986	0000000000000001011111111111000100000	Finnish	Finland
987	ID987	0000000000000001011111111010110000000	Spanish	Sweden
988	ID988	0000000000000001011110000100000001000	Spanish	Estonia
989	ID989	0000000000000001011000000000000000000	Spanish	Germany
990	ID990	0000000000000001010111111111000000000	Finnish	Finland
991	ID991	0000000000000001010110110100000000000	Spanish	Sweden
992	ID992	0000000000000001010001010000000000000	Finnish	Finland
993	ID993	0000000000000001010001000000000000000	Finnish	Finland
994	ID994	0000000000000001010000000000000000000	Spanish	Estonia
995	ID995	0000000000000001010000000000000000000	Finnish	Finland
996	ID996	0000000000000001001000011011010000000	Spanish	Sweden
997	ID997	0000000000000001000101100000100000000	Spanish	Germany
998	ID998	0000000000000001000010000000000000000	Spanish	Germany
999	ID999	0000000000000001000001000000000000000	Spanish	Sweden
1000	ID1000	0000000000000001000000100000000000000	Spanish	Sweden
1001	ID1001	0000000000000001000000000100000000000	Spanish	Germany
1002	ID1002	0000000000000001000000000000010000000	Finnish	Finland
1003	ID1003	0000000000000001000000000000000000001	Spanish	Estonia
1004	ID1004	0000000000000001000000000000000000000	Spanish	Estonia
1005	ID1005	0000000000000001000000000000000000000	Spanish	Estonia
1006	ID1006	0000000000000001000000000000000000000	Finnish	Finland
1007	ID1007	0000000000000001000000000000000000000	Finnish	Finland
1008	ID1008	0000000000000001000000000000000000000	Finnish	Finland
1009	ID1009	0000000000000001000000000000000000000	Spanish	Sweden
1010	ID1010	0000000000000001000000000000000000000	Spanish	Sweden
1011	ID1011	0000000000000001000000000000000000000	Spanish	Sweden
1012	ID1012	0000000000000001000000000000000000000	Spanish	Sweden
1013	ID1013	0000000000000001000000000000000000000	Spanish	Germany
1014	ID1014	0000000000000001000000000000000000000	Spanish	Germany
1015	ID1015	0000000000000001000000000000000000000	Spanish	Germany
1016	ID1016	0000000000000001000000000000000000000	Spanish	Germany
1017	ID1017	0000000000000001000000000000000000000	Spanish	Germany
1018	ID1018	0000000000000001000000000000000000000	Spanish	Germany
1019	ID1019	0000000000000000111111111111111111111	ELSA	Germany
1020	ID1020	0000000000000000111111111111111111111	ELSA	Germany
1021	ID1021	0000000000000000111111111111111111101	Spanish	Norway
1022	ID1022	0000000000000000111111111111111111100	Spanish	Sweden
1023	ID1023	0000000000000000111111111111111000000	Spanish	Norway
1024	ID1024	0000000000000000111111111111111000000	Spanish	Germany
1025	ID1025	0000000000000000111111111111110000000	ELSA	Germany
1026	ID1026	0000000000000000111111111111101000000	Spanish	Norway
1027	ID1027	0000000000000000111111111111100000000	ELSA	Germany
1028	ID1028	0000000000000000111111111111100000000	ELSA	Germany
1029	ID1029	0000000000000000111111111111010100000	Spanish	Estonia
1030	ID1030	0000000000000000111111111111010000000	ELSA	Germany
1031	ID1031	0000000000000000111111111111000000000	Spanish	Sweden
1032	ID1032	0000000000000000111111111111000000000	ELSA	Germany
1033	ID1033	0000000000000000111111111111000000000	Spanish	Germany
1034	ID1034	0000000000000000111111111110111000000	Spanish	Norway
1035	ID1035	0000000000000000111111111110001000000	Spanish	Sweden
1036	ID1036	0000000000000000111111111110000010000	ELSA	Germany
1037	ID1037	0000000000000000111111111110000000000	ELSA	Germany
1038	ID1038	0000000000000000111111111110000000000	Spanish	Germany
1039	ID1039	0000000000000000111111111101110111010	Spanish	Sweden
1040	ID1040	0000000000000000111111111100000000000	Spanish	Estonia
1041	ID1041	0000000000000000111111111100000000000	Spanish	Norway
1042	ID1042	0000000000000000111111111100000000000	ELSA	Germany
1043	ID1043	0000000000000000111111111011111000011	Spanish	Sweden
1044	ID1044	0000000000000000111111111011011111100	Spanish	Sweden
1045	ID1045	0000000000000000111111111000111100000	Spanish	Germany
1046	ID1046	0000000000000000111111111000100100000	Spanish	Sweden
1047	ID1047	0000000000000000111111111000000000000	Spanish	Norway
1048	ID1048	0000000000000000111111111000000000000	Spanish	Germany
1049	ID1049	0000000000000000111111110111111100000	Spanish	Sweden
1050	ID1050	0000000000000000111111110111010001000	Spanish	Sweden
1051	ID1051	0000000000000000111111110011111111111	Spanish	Germany
1052	ID1052	0000000000000000111111110010000000000	Spanish	Sweden
1053	ID1053	0000000000000000111111110000000000000	Spanish	Estonia
1054	ID1054	0000000000000000111111110000000000000	Spanish	Germany
1055	ID1055	0000000000000000111111101110011111110	ELSA	Germany
1056	ID1056	0000000000000000111111100000000000000	ELSA	Germany
1057	ID1057	0000000000000000111111100000000000000	ELSA	Germany
1058	ID1058	0000000000000000111111100000000000000	ELSA	Germany
1059	ID1059	0000000000000000111111100000000000000	Spanish	Germany
1060	ID1060	0000000000000000111111011101111111111	ELSA	Germany
1061	ID1061	0000000000000000111111010101000000000	Spanish	Sweden
1062	ID1062	0000000000000000111111010000000000110	Spanish	Sweden
1063	ID1063	0000000000000000111111010000000000000	ELSA	Germany
1064	ID1064	0000000000000000111111001001000000000	ELSA	Germany
1065	ID1065	0000000000000000111111000000100000000	Spanish	Norway
1066	ID1066	0000000000000000111111000000000000000	Spanish	Germany
1067	ID1067	0000000000000000111110111100000000000	Spanish	Germany
1068	ID1068	0000000000000000111110111010001100011	Spanish	Sweden
1069	ID1069	0000000000000000111110010000000000000	Spanish	Germany
1070	ID1070	0000000000000000111110001011001000000	Spanish	Sweden
1071	ID1071	0000000000000000111110000000000000000	Spanish	Norway
1072	ID1072	0000000000000000111110000000000000000	Spanish	Germany
1073	ID1073	0000000000000000111110000000000000000	ELSA	Germany
1074	ID1074	0000000000000000111101101010000000000	Spanish	Estonia
1075	ID1075	0000000000000000111100011011110000000	Spanish	Sweden
1076	ID1076	0000000000000000111100010110011000000	Spanish	Sweden
1077	ID1077	0000000000000000111100010101111111101	ELSA	Germany
1078	ID1078	0000000000000000111100010000000000000	Spanish	Germany
1079	ID1079	0000000000000000111100000011100000000	Spanish	Estonia
1080	ID1080	0000000000000000111100000011000000000	Spanish	Estonia
1081	ID1081	0000000000000000111100000000010000000	Spanish	Sweden
1082	ID1082	0000000000000000111100000000000000000	ELSA	Germany
1083	ID1083	0000000000000000111100000000000000000	ELSA	Germany
1084	ID1084	0000000000000000111011010000000000000	Spanish	Estonia
1085	ID1085	0000000000000000111010010101000000000	Spanish	Germany
1086	ID1086	0000000000000000111001010000000000000	Spanish	Estonia
1087	ID1087	0000000000000000111000100000000000000	Spanish	Norway
1088	ID1088	0000000000000000111000001000010000000	Spanish	Sweden
1089	ID1089	0000000000000000111000000110011000000	Spanish	Estonia
1090	ID1090	0000000000000000111000000000000000000	ELSA	Germany
1091	ID1091	0000000000000000110111111110000000100	ELSA	Germany
1092	ID1092	0000000000000000110111110000100000000	Spanish	Estonia
1093	ID1093	0000000000000000110111000000000000000	ELSA	Germany
1094	ID1094	0000000000000000110110100000000000000	ELSA	Germany
1095	ID1095	0000000000000000110011100000000000000	ELSA	Germany
1096	ID1096	0000000000000000110011000110000000000	Finnish	Finland
1097	ID1097	0000000000000000110010100000000000000	ELSA	Germany
1098	ID1098	0000000000000000110010010100000000000	Spanish	Sweden
1099	ID1099	0000000000000000110010000000000000000	Spanish	Estonia
1100	ID1100	0000000000000000110010000000000000000	Spanish	Sweden
1101	ID1101	0000000000000000110010000000000000000	ELSA	Germany
1102	ID1102	0000000000000000110000000000000000000	Finnish	Finland
1103	ID1103	0000000000000000110000000000000000000	Finnish	Finland
1104	ID1104	0000000000000000110000000000000000000	Finnish	Finland
1105	ID1105	0000000000000000110000000000000000000	ELSA	Germany
1106	ID1106	0000000000000000110000000000000000000	Spanish	Germany
1107	ID1107	0000000000000000101111110111101000100	Finnish	Finland
1108	ID1108	0000000000000000101111110000000000000	Spanish	Estonia
1109	ID1109	0000000000000000101111001000000000000	ELSA	Germany
1110	ID1110	0000000000000000101110100000000000000	Finnish	Finland
1111	ID1111	0000000000000000101110000000000000000	ELSA	Germany
1112	ID1112	0000000000000000101100110000000000000	Spanish	Estonia
1113	ID1113	0000000000000000101100100000000000000	Finnish	Finland
1114	ID1114	0000000000000000101100100000000000000	ELSA	Germany
1115	ID1115	0000000000000000101100000000000000000	Spanish	Sweden
1116	ID1116	0000000000000000101100000000000000000	ELSA	Germany
1117	ID1117	0000000000000000101011100000000000000	Finnish	Finland
1118	ID1118	0000000000000000101010000000000000000	Spanish	Sweden
1119	ID1119	0000000000000000101010000000000000000	ELSA	Germany
1120	ID1120	0000000000000000101001100100000000000	ELSA	Germany
1121	ID1121	0000000000000000101001100010000000000	Spanish	Germany
1122	ID1122	0000000000000000101001011000000001000	Finnish	Finland
1123	ID1123	0000000000000000100110000000000100000	Finnish	Finland
1124	ID1124	0000000000000000100101000000000000000	Spanish	Sweden
1125	ID1125	0000000000000000100011000010000000000	Spanish	Estonia
1126	ID1126	0000000000000000100010100010000000000	ELSA	Germany
1127	ID1127	0000000000000000100001000000000000000	Spanish	Sweden
1128	ID1128	0000000000000000100000011000000000000	ELSA	Germany
1129	ID1129	0000000000000000100000010000000000000	Finnish	Finland
1130	ID1130	0000000000000000100000010000000000000	Finnish	Finland
1131	ID1131	0000000000000000100000010000000000000	Finnish	Finland
1132	ID1132	0000000000000000100000001000100000000	Spanish	Sweden
1133	ID1133	0000000000000000100000001000001000000	Spanish	Sweden
1134	ID1134	0000000000000000100000000010000000100	Spanish	Estonia
1135	ID1135	0000000000000000100000000010000000001	Spanish	Estonia
1136	ID1136	0000000000000000100000000000100000000	Spanish	Sweden
1137	ID1137	0000000000000000100000000000001000000	Spanish	Estonia
1138	ID1138	0000000000000000100000000000000000000	Spanish	Estonia
1139	ID1139	0000000000000000100000000000000000000	Spanish	Estonia
1140	ID1140	0000000000000000100000000000000000000	Spanish	Estonia
1141	ID1141	0000000000000000100000000000000000000	Finnish	Finland
1142	ID1142	0000000000000000100000000000000000000	Spanish	Sweden
1143	ID1143	0000000000000000100000000000000000000	Spanish	Sweden
1144	ID1144	0000000000000000100000000000000000000	Spanish	Germany
1145	ID1145	0000000000000000100000000000000000000	ELSA	Germany
1146	ID1146	0000000000000000100000000000000000000	ELSA	Germany
1147	ID1147	0000000000000000100000000000000000000	ELSA	Germany
1148	ID1148	0000000000000000100000000000000000000	ELSA	Germany
1149	ID1149	0000000000000000100000000000000000000	Spanish	Germany
1150	ID1150	0000000000000000100000000000000000000	Spanish	Germany
1151	ID1151	0000000000000000011111111111111111111	Spanish	Sweden
1152	ID1152	0000000000000000011111111111111111111	Spanish	Sweden
1153	ID1153	0000000000000000011111111111111111111	Spanish	Germany
1154	ID1154	0000000000000000011111111111111111111	Spanish	Germany
1155	ID1155	0000000000000000011111111111111111111	Spanish	Germany
1156	ID1156	0000000000000000011111111111111111110	Spanish	Sweden
1157	ID1157	0000000000000000011111111111111111110	ELSA	Germany
1158	ID1158	0000000000000000011111111111111111011	Spanish	Sweden
1159	ID1159	0000000000000000011111111111111110000	ELSA	Germany
1160	ID1160	0000000000000000011111111111111101010	Spanish	Germany
1161	ID1161	0000000000000000011111111111111100000	Spanish	Sweden
1162	ID1162	0000000000000000011111111111111011111	Spanish	Sweden
1163	ID1163	0000000000000000011111111111111001011	ELSA	Germany
1164	ID1164	0000000000000000011111111111111000000	Spanish	Norway
1165	ID1165	0000000000000000011111111111111000000	ELSA	Germany
1166	ID1166	0000000000000000011111111111110000000	Spanish	Sweden
1167	ID1167	0000000000000000011111111111011111101	Spanish	Sweden
1168	ID1168	0000000000000000011111111111000000000	ELSA	Germany
1169	ID1169	0000000000000000011111111110110100000	Spanish	Sweden
1170	ID1170	0000000000000000011111111110011011000	Spanish	Sweden
1171	ID1171	0000000000000000011111111110011010011	ELSA	Germany
1172	ID1172	0000000000000000011111111101111111111	ELSA	Germany
1173	ID1173	0000000000000000011111111101111111011	ELSA	Germany
1174	ID1174	0000000000000000011111111101100111111	ELSA	Germany
1175	ID1175	0000000000000000011111111101100000100	Spanish	Norway
1176	ID1176	0000000000000000011111111101011111100	Spanish	Sweden
1177	ID1177	0000000000000000011111111100110100000	ELSA	Germany
1178	ID1178	0000000000000000011111111011111100000	Spanish	Sweden
1179	ID1179	0000000000000000011111111011010000000	Spanish	Sweden
1180	ID1180	0000000000000000011111111010010000000	Spanish	Sweden
1181	ID1181	0000000000000000011111111000101000000	Spanish	Estonia
1182	ID1182	0000000000000000011111111000000000000	Spanish	Sweden
1183	ID1183	0000000000000000011111111000000000000	ELSA	Germany
1184	ID1184	0000000000000000011111110111111110011	Spanish	Sweden
1185	ID1185	0000000000000000011111110111111011110	ELSA	Germany
1186	ID1186	0000000000000000011111110100000000000	Spanish	Sweden
1187	ID1187	0000000000000000011111110100000000000	Spanish	Germany
1188	ID1188	0000000000000000011111110000000000000	Spanish	Sweden
1189	ID1189	0000000000000000011111101111100000000	ELSA	Germany
1190	ID1190	0000000000000000011111101111000000000	Spanish	Estonia
1191	ID1191	0000000000000000011111101111000000000	Spanish	Estonia
1192	ID1192	0000000000000000011111101000000000000	Spanish	Estonia
1193	ID1193	0000000000000000011111011111101011110	ELSA	Germany
1194	ID1194	0000000000000000011111010110000000000	Finnish	Finland
1195	ID1195	0000000000000000011111000010000000000	ELSA	Germany
1196	ID1196	0000000000000000011111000000000000000	Spanish	Norway
1197	ID1197	0000000000000000011110110000000001000	Spanish	Sweden
1198	ID1198	0000000000000000011110100000011000000	Spanish	Sweden
1199	ID1199	0000000000000000011110000000000000000	ELSA	Germany
1200	ID1200	0000000000000000011110000000000000000	ELSA	Germany
1201	ID1201	0000000000000000011101001000000000000	Spanish	Sweden
1202	ID1202	0000000000000000011101000100000100000	Finnish	Finland
1203	ID1203	0000000000000000011100110111000000000	ELSA	Finland
1204	ID1204	0000000000000000011100001100000000000	Spanish	Estonia
1205	ID1205	0000000000000000011100000000000000000	Spanish	Estonia
1206	ID1206	0000000000000000011100000000000000000	Spanish	Sweden
1207	ID1207	0000000000000000011100000000000000000	Spanish	Sweden
1208	ID1208	0000000000000000011100000000000000000	Spanish	Germany
1209	ID1209	0000000000000000011100000000000000000	ELSA	Germany
1210	ID1210	0000000000000000011100000000000000000	ELSA	Germany
1211	ID1211	0000000000000000011100000000000000000	ELSA	Germany
1212	ID1212	0000000000000000011100000000000000000	ELSA	Germany
1213	ID1213	0000000000000000011100000000000000000	ELSA	Germany
1214	ID1214	0000000000000000011010001100000000000	Spanish	Germany
1215	ID1215	0000000000000000011010000000000000000	Spanish	Sweden
1216	ID1216	0000000000000000011001110000000000000	ELSA	Germany
1217	ID1217	0000000000000000011001010000000100000	Spanish	Sweden
1218	ID1218	0000000000000000011001000000000000000	Spanish	Sweden
1219	ID1219	0000000000000000011000000100000000000	ELSA	Germany
1220	ID1220	0000000000000000011000000000000000000	Spanish	Sweden
1221	ID1221	0000000000000000011000000000000000000	ELSA	Germany
1222	ID1222	0000000000000000011000000000000000000	Spanish	Germany
1223	ID1223	0000000000000000011000000000000000000	Spanish	Germany
1224	ID1224	0000000000000000011000000000000000000	Alphanumeric	Finland
1225	ID1225	0000000000000000010111101000000000000	ELSA	Germany
1226	ID1226	0000000000000000010111101000000000000	ELSA	Germany
1227	ID1227	0000000000000000010110010001110000000	Spanish	Sweden
1228	ID1228	0000000000000000010110000000000000000	Spanish	Germany
1229	ID1229	0000000000000000010100010000000000000	Spanish	Estonia
1230	ID1230	0000000000000000010100010000000000000	Spanish	Sweden
1231	ID1231	0000000000000000010100001010000000000	Spanish	Sweden
1232	ID1232	0000000000000000010100000000000000000	ELSA	Finland
1233	ID1233	0000000000000000010100000000000000000	Spanish	Norway
1234	ID1234	0000000000000000010011111111111111111	ELSA	Czech Republic
1235	ID1235	0000000000000000010010001010000000000	ELSA	Germany
1236	ID1236	0000000000000000010001011100000000000	Spanish	Germany
1237	ID1237	0000000000000000010001010110100000000	ELSA	Germany
1238	ID1238	0000000000000000010001010000001101111	Spanish	Estonia
1239	ID1239	0000000000000000010001000000100000000	ELSA	Germany
1240	ID1240	0000000000000000010000101111100100000	Finnish	Finland
1241	ID1241	0000000000000000010000001000000100000	Spanish	Estonia
1242	ID1242	0000000000000000010000000100000000000	ELSA	Germany
1243	ID1243	0000000000000000010000000010000000000	Spanish	Sweden
1244	ID1244	0000000000000000010000000001000000000	ELSA	Germany
1245	ID1245	0000000000000000010000000000000010000	Finnish	Finland
1246	ID1246	0000000000000000010000000000000000000	Spanish	Estonia
1247	ID1247	0000000000000000010000000000000000000	Spanish	Estonia
1248	ID1248	0000000000000000010000000000000000000	Spanish	Estonia
1249	ID1249	0000000000000000010000000000000000000	Spanish	Estonia
1250	ID1250	0000000000000000010000000000000000000	Spanish	Sweden
1251	ID1251	0000000000000000010000000000000000000	Spanish	Sweden
1252	ID1252	0000000000000000010000000000000000000	Spanish	Sweden
1253	ID1253	0000000000000000010000000000000000000	Spanish	Sweden
1254	ID1254	0000000000000000010000000000000000000	Spanish	Sweden
1255	ID1255	0000000000000000010000000000000000000	Spanish	Sweden
1256	ID1256	0000000000000000010000000000000000000	Spanish	Sweden
1257	ID1257	0000000000000000010000000000000000000	Spanish	Sweden
1258	ID1258	0000000000000000010000000000000000000	Spanish	Sweden
1259	ID1259	0000000000000000010000000000000000000	Spanish	Sweden
1260	ID1260	0000000000000000010000000000000000000	Spanish	Sweden
1261	ID1261	0000000000000000010000000000000000000	ELSA	Germany
1262	ID1262	0000000000000000010000000000000000000	ELSA	Germany
1263	ID1263	0000000000000000010000000000000000000	ELSA	Germany
1264	ID1264	0000000000000000010000000000000000000	Spanish	Germany
1265	ID1265	0000000000000000010000000000000000000	Spanish	Germany
1266	ID1266	0000000000000000001111111111111111111	Spanish	Estonia
1267	ID1267	0000000000000000001111111111111111111	Spanish	Estonia
1268	ID1268	0000000000000000001111111111111111111	Spanish	Sweden
1269	ID1269	0000000000000000001111111111111111111	Spanish	Sweden
1270	ID1270	0000000000000000001111111111111111111	Spanish	Sweden
1271	ID1271	0000000000000000001111111111111111111	ELSA	Germany
1272	ID1272	0000000000000000001111111111111111111	ELSA	Germany
1273	ID1273	0000000000000000001111111111111111111	ELSA	Germany
1274	ID1274	0000000000000000001111111111111111111	ELSA	Germany
1275	ID1275	0000000000000000001111111111111111111	ELSA	Germany
1276	ID1276	0000000000000000001111111111111111111	ELSA	Germany
1277	ID1277	0000000000000000001111111111111111111	Spanish	Germany
1278	ID1278	0000000000000000001111111111111111110	Spanish	Sweden
1279	ID1279	0000000000000000001111111111111111110	ELSA	Germany
1280	ID1280	0000000000000000001111111111111111110	ELSA	Germany
1281	ID1281	0000000000000000001111111111111111110	ELSA	Germany
1282	ID1282	0000000000000000001111111111111111110	Spanish	Germany
1283	ID1283	0000000000000000001111111111111111100	Spanish	Sweden
1284	ID1284	0000000000000000001111111111111111100	Spanish	Sweden
1285	ID1285	0000000000000000001111111111111111100	ELSA	Germany
1286	ID1286	0000000000000000001111111111111111100	ELSA	Germany
1287	ID1287	0000000000000000001111111111111111000	ELSA	Germany
1288	ID1288	0000000000000000001111111111111111000	Spanish	Germany
1289	ID1289	0000000000000000001111111111111110000	Spanish	Norway
1290	ID1290	0000000000000000001111111111111110000	ELSA	Germany
1291	ID1291	0000000000000000001111111111111101000	Spanish	Norway
1292	ID1292	0000000000000000001111111111111011111	Finnish	Finland
1293	ID1293	0000000000000000001111111111111001111	ELSA	Czech Republic
1294	ID1294	0000000000000000001111111111111001111	Spanish	Sweden
1295	ID1295	0000000000000000001111111111111001100	Spanish	Sweden
1296	ID1296	0000000000000000001111111111111000000	Spanish	Sweden
1297	ID1297	0000000000000000001111111111110000000	ELSA	Germany
1298	ID1298	0000000000000000001111111111110000000	Spanish	Germany
1299	ID1299	0000000000000000001111111111101111110	Spanish	Sweden
1300	ID1300	0000000000000000001111111111101000000	ELSA	Germany
1301	ID1301	0000000000000000001111111111011111100	ELSA	Germany
1302	ID1302	0000000000000000001111111111011000000	ELSA	Germany
1303	ID1303	0000000000000000001111111111000100000	Spanish	Sweden
1304	ID1304	0000000000000000001111111111000000010	Spanish	Germany
1305	ID1305	0000000000000000001111111110111111111	Spanish	Germany
1306	ID1306	0000000000000000001111111110100000000	ELSA	Germany
1307	ID1307	0000000000000000001111111110000000100	Finnish	Finland
1308	ID1308	0000000000000000001111111110000000000	ELSA	Germany
1309	ID1309	0000000000000000001111111110000000000	Spanish	Germany
1310	ID1310	0000000000000000001111111101001100100	Spanish	Estonia
1311	ID1311	0000000000000000001111111101000100100	Spanish	Estonia
1312	ID1312	0000000000000000001111111101000000000	ELSA	Germany
1313	ID1313	0000000000000000001111111100100101110	Spanish	Sweden
1314	ID1314	0000000000000000001111111100100000000	ELSA	Germany
1315	ID1315	0000000000000000001111111100001000000	Spanish	Sweden
1316	ID1316	0000000000000000001111111100000000000	Spanish	Estonia
1317	ID1317	0000000000000000001111111100000000000	Spanish	Estonia
1318	ID1318	0000000000000000001111111100000000000	ELSA	Germany
1319	ID1319	0000000000000000001111111011000110000	Spanish	Sweden
1320	ID1320	0000000000000000001111111001110100000	Finnish	Finland
1321	ID1321	0000000000000000001111111000010001111	Finnish	Finland
1322	ID1322	0000000000000000001111111000000000000	Spanish	Estonia
1323	ID1323	0000000000000000001111110100110100000	Spanish	Sweden
1324	ID1324	0000000000000000001111110100100000000	Spanish	Sweden
1325	ID1325	0000000000000000001111110100000000000	Spanish	Norway
1326	ID1326	0000000000000000001111110010101100000	Spanish	Sweden
1327	ID1327	0000000000000000001111110010100000000	Finnish	Finland
1328	ID1328	0000000000000000001111110001000000000	Spanish	Sweden
1329	ID1329	0000000000000000001111110001000000000	ELSA	Germany
1330	ID1330	0000000000000000001111110001000000000	Spanish	Germany
1331	ID1331	0000000000000000001111110000000000000	Spanish	Germany
1332	ID1332	0000000000000000001111101110000011000	Spanish	Estonia
1333	ID1333	0000000000000000001111101000000000100	Finnish	Finland
1334	ID1334	0000000000000000001111101000000000000	ELSA	Germany
1335	ID1335	0000000000000000001111101000000000000	Spanish	Germany
1336	ID1336	0000000000000000001111100110110100000	Spanish	Estonia
1337	ID1337	0000000000000000001111100110110100000	Spanish	Estonia
1338	ID1338	0000000000000000001111100100000000000	ELSA	Germany
1339	ID1339	0000000000000000001111100011110100100	Spanish	Sweden
1340	ID1340	0000000000000000001111100000100000000	Spanish	Sweden
1341	ID1341	0000000000000000001111100000000000000	Spanish	Norway
1342	ID1342	0000000000000000001111100000000000000	Spanish	Germany
1343	ID1343	0000000000000000001111011111100000000	Spanish	Estonia
1344	ID1344	0000000000000000001111011111100000000	Spanish	Sweden
1345	ID1345	0000000000000000001111011111011000000	ELSA	Germany
1346	ID1346	0000000000000000001111011111000000000	ELSA	Germany
1347	ID1347	0000000000000000001111011100111100000	Spanish	Sweden
1348	ID1348	0000000000000000001111011100000000000	Spanish	Sweden
1349	ID1349	0000000000000000001111011100000000000	Spanish	Sweden
1350	ID1350	0000000000000000001111010100000000000	ELSA	Germany
1351	ID1351	0000000000000000001111010011111000000	Spanish	Sweden
1352	ID1352	0000000000000000001111010000000001110	Finnish	Finland
1353	ID1353	0000000000000000001111001000000000000	Spanish	Germany
1354	ID1354	0000000000000000001111000100000000000	Spanish	Sweden
1355	ID1355	0000000000000000001111000000010000000	Spanish	Sweden
1356	ID1356	0000000000000000001111000000000000000	ELSA	Germany
1357	ID1357	0000000000000000001111000000000000000	ELSA	Germany
1358	ID1358	0000000000000000001111000000000000000	ELSA	Germany
1359	ID1359	0000000000000000001111000000000000000	Spanish	Germany
1360	ID1360	0000000000000000001111000000000000000	Spanish	Germany
1361	ID1361	0000000000000000001111000000000000000	Spanish	Germany
1362	ID1362	0000000000000000001110111111101011010	Spanish	Sweden
1363	ID1363	0000000000000000001110110111111111011	Spanish	Sweden
1364	ID1364	0000000000000000001110010100000000000	Spanish	Sweden
1365	ID1365	0000000000000000001110001000000000000	Spanish	Estonia
1366	ID1366	0000000000000000001110001000000000000	ELSA	Germany
1367	ID1367	0000000000000000001110000100000001000	Spanish	Sweden
1368	ID1368	0000000000000000001110000010000000000	ELSA	Germany
1369	ID1369	0000000000000000001110000000010001000	Spanish	Sweden
1370	ID1370	0000000000000000001110000000000000000	Spanish	Sweden
1371	ID1371	0000000000000000001110000000000000000	ELSA	Germany
1372	ID1372	0000000000000000001110000000000000000	Spanish	Germany
1373	ID1373	0000000000000000001101111111111111101	Spanish	Germany
1374	ID1374	0000000000000000001101111011111111111	Spanish	Sweden
1375	ID1375	0000000000000000001101101000000000000	ELSA	Germany
1376	ID1376	0000000000000000001101100101111000000	Finnish	Finland
1377	ID1377	0000000000000000001101011001111111100	Spanish	Sweden
1378	ID1378	0000000000000000001101010000111000000	Spanish	Sweden
1379	ID1379	0000000000000000001101000000001000000	ELSA	Germany
1380	ID1380	0000000000000000001101000000000000000	Spanish	Sweden
1381	ID1381	0000000000000000001101000000000000000	Spanish	Germany
1382	ID1382	0000000000000000001100100000000000000	Spanish	Germany
1383	ID1383	0000000000000000001100001000000000000	Spanish	Sweden
1384	ID1384	0000000000000000001100000100000000000	Spanish	Estonia
1385	ID1385	0000000000000000001100000001000000000	ELSA	Germany
1386	ID1386	0000000000000000001100000000000000000	Spanish	Estonia
1387	ID1387	0000000000000000001100000000000000000	Spanish	Sweden
1388	ID1388	0000000000000000001100000000000000000	ELSA	Germany
1389	ID1389	0000000000000000001100000000000000000	ELSA	Germany
1390	ID1390	0000000000000000001100000000000000000	ELSA	Germany
1391	ID1391	0000000000000000001100000000000000000	ELSA	Germany
1392	ID1392	0000000000000000001100000000000000000	Spanish	Germany
1393	ID1393	0000000000000000001100000000000000000	Spanish	Germany
1394	ID1394	0000000000000000001100000000000000000	Spanish	Germany
1395	ID1395	0000000000000000001100000000000000000	Spanish	Germany
1396	ID1396	0000000000000000001011111110000000000	ELSA	Germany
1397	ID1397	0000000000000000001011111000000000100	Spanish	Norway
1398	ID1398	0000000000000000001011100000000000000	Spanish	Sweden
1399	ID1399	0000000000000000001011011111000000000	Spanish	Germany
1400	ID1400	0000000000000000001011010000100100000	Spanish	Estonia
1401	ID1401	0000000000000000001011000100000000000	Spanish	Estonia
1402	ID1402	0000000000000000001010111001001000000	Spanish	Sweden
1403	ID1403	0000000000000000001010100000000000000	Spanish	Germany
1404	ID1404	0000000000000000001010010100000000000	ELSA	Germany
1405	ID1405	0000000000000000001010001000000000000	ELSA	Germany
1406	ID1406	0000000000000000001010000100000000000	Spanish	Sweden
1407	ID1407	0000000000000000001001101101111100000	Spanish	Sweden
1408	ID1408	0000000000000000001001011101000000000	Spanish	Germany
1409	ID1409	0000000000000000001001000001001100000	Finnish	Finland
1410	ID1410	0000000000000000001001000000000000000	ELSA	Germany
1411	ID1411	0000000000000000001001000000000000000	ELSA	Germany
1412	ID1412	0000000000000000001000110000000000000	Spanish	Norway
1413	ID1413	0000000000000000001000011000000000000	Spanish	Sweden
1414	ID1414	0000000000000000001000010000010000000	Spanish	Estonia
1415	ID1415	0000000000000000001000010000000000000	ELSA	Germany
1416	ID1416	0000000000000000001000001000010000000	Spanish	Sweden
1417	ID1417	0000000000000000001000001000000001000	ELSA	Germany
1418	ID1418	0000000000000000001000000101000000000	Spanish	Sweden
1419	ID1419	0000000000000000001000000100000000000	Finnish	Finland
1420	ID1420	0000000000000000001000000010000000000	Spanish	Estonia
1421	ID1421	0000000000000000001000000001000000000	Spanish	Sweden
1422	ID1422	0000000000000000001000000000010000000	Spanish	Sweden
1423	ID1423	0000000000000000001000000000000010000	Finnish	Finland
1424	ID1424	0000000000000000001000000000000000000	Spanish	Norway
1425	ID1425	0000000000000000001000000000000000000	Spanish	Estonia
1426	ID1426	0000000000000000001000000000000000000	Spanish	Estonia
1427	ID1427	0000000000000000001000000000000000000	Spanish	Sweden
1428	ID1428	0000000000000000001000000000000000000	Spanish	Sweden
1429	ID1429	0000000000000000001000000000000000000	Spanish	Sweden
1430	ID1430	0000000000000000001000000000000000000	Spanish	Sweden
1431	ID1431	0000000000000000001000000000000000000	Spanish	Sweden
1432	ID1432	0000000000000000001000000000000000000	Spanish	Sweden
1433	ID1433	0000000000000000001000000000000000000	Spanish	Sweden
1434	ID1434	0000000000000000001000000000000000000	Spanish	Sweden
1435	ID1435	0000000000000000001000000000000000000	Spanish	Sweden
1436	ID1436	0000000000000000001000000000000000000	Spanish	Sweden
1437	ID1437	0000000000000000001000000000000000000	ELSA	Germany
1438	ID1438	0000000000000000001000000000000000000	ELSA	Germany
1439	ID1439	0000000000000000001000000000000000000	ELSA	Germany
1440	ID1440	0000000000000000001000000000000000000	ELSA	Germany
1441	ID1441	0000000000000000001000000000000000000	Spanish	Germany
1442	ID1442	0000000000000000001000000000000000000	Spanish	Germany
1443	ID1443	0000000000000000001000000000000000000	Spanish	Estonia
1444	ID1444	0000000000000000000111111111111111111	Spanish	Sweden
1445	ID1445	0000000000000000000111111111111111111	ELSA	Sweden
1446	ID1446	0000000000000000000111111111111111111	ELSA	Sweden
1447	ID1447	0000000000000000000111111111111111111	ELSA	Sweden
1448	ID1448	0000000000000000000111111111111111111	ELSA	Sweden
1449	ID1449	0000000000000000000111111111111111111	ELSA	Sweden
1450	ID1450	0000000000000000000111111111111111111	ELSA	Germany
1451	ID1451	0000000000000000000111111111111111111	ELSA	Germany
1452	ID1452	0000000000000000000111111111111111111	ELSA	Germany
1453	ID1453	0000000000000000000111111111111111111	ELSA	Germany
1454	ID1454	0000000000000000000111111111111111111	ELSA	Germany
1455	ID1455	0000000000000000000111111111111111111	ELSA	Germany
1456	ID1456	0000000000000000000111111111111111111	ELSA	Germany
1457	ID1457	0000000000000000000111111111111111110	ELSA	Sweden
1458	ID1458	0000000000000000000111111111111111110	ELSA	Germany
1459	ID1459	0000000000000000000111111111111111110	ELSA	Germany
1460	ID1460	0000000000000000000111111111111111101	ELSA	Norway
1461	ID1461	0000000000000000000111111111111111100	ELSA	Germany
1462	ID1462	0000000000000000000111111111111111000	ELSA	Sweden
1463	ID1463	0000000000000000000111111111111111000	ELSA	Sweden
1464	ID1464	0000000000000000000111111111111111000	ELSA	Germany
1465	ID1465	0000000000000000000111111111111110000	ELSA	Germany
1466	ID1466	0000000000000000000111111111111101000	ELSA	Norway
1467	ID1467	0000000000000000000111111111111100000	ELSA	Norway
1468	ID1468	0000000000000000000111111111111100000	ELSA	Germany
1469	ID1469	0000000000000000000111111111111100000	ELSA	Germany
1470	ID1470	0000000000000000000111111111111000000	ELSA	Sweden
1471	ID1471	0000000000000000000111111111111000000	ELSA	Germany
1472	ID1472	0000000000000000000111111111111000000	ELSA	Germany
1473	ID1473	0000000000000000000111111111110111100	Spanish	Sweden
1474	ID1474	0000000000000000000111111111110000000	ELSA	Sweden
1475	ID1475	0000000000000000000111111111101100000	ELSA	Germany
1476	ID1476	0000000000000000000111111111100000000	ELSA	Sweden
1477	ID1477	0000000000000000000111111111100000000	ELSA	Sweden
1478	ID1478	0000000000000000000111111111100000000	ELSA	Germany
1479	ID1479	0000000000000000000111111111100000000	ELSA	Germany
1480	ID1480	0000000000000000000111111111011111110	ELSA	Germany
1481	ID1481	0000000000000000000111111111011110000	ELSA	Norway
1482	ID1482	0000000000000000000111111111010000100	Spanish	Estonia
1483	ID1483	0000000000000000000111111111000000000	ELSA	Sweden
1484	ID1484	0000000000000000000111111111000000000	ELSA	Germany
1485	ID1485	0000000000000000000111111111000000000	ELSA	Germany
1486	ID1486	0000000000000000000111111110111111000	ELSA	Sweden
1487	ID1487	0000000000000000000111111110111000000	ELSA	Germany
1488	ID1488	0000000000000000000111111110101100000	ELSA	Germany
1489	ID1489	0000000000000000000111111110011011111	ELSA	Germany
1490	ID1490	0000000000000000000111111110000000000	ELSA	Sweden
1491	ID1491	0000000000000000000111111110000000000	ELSA	Germany
1492	ID1492	0000000000000000000111111110000000000	ELSA	Germany
1493	ID1493	0000000000000000000111111110000000000	ELSA	Germany
1494	ID1494	0000000000000000000111111101111111111	ELSA	Sweden
1495	ID1495	0000000000000000000111111101111111110	ELSA	Germany
1496	ID1496	0000000000000000000111111101111101110	Finnish	Finland
1497	ID1497	0000000000000000000111111101100000000	ELSA	Germany
1498	ID1498	0000000000000000000111111101011101000	Spanish	Sweden
1499	ID1499	0000000000000000000111111101000000000	ELSA	Germany
1500	ID1500	0000000000000000000111111100100000000	ELSA	Germany
1501	ID1501	0000000000000000000111111100010010000	ELSA	Sweden
1502	ID1502	0000000000000000000111111100000010000	Spanish	Sweden
1503	ID1503	0000000000000000000111111100000010000	ELSA	Sweden
1504	ID1504	0000000000000000000111111100000000000	Spanish	Estonia
1505	ID1505	0000000000000000000111111100000000000	ELSA	Sweden
1506	ID1506	0000000000000000000111111100000000000	ELSA	Sweden
1507	ID1507	0000000000000000000111111100000000000	ELSA	Germany
1508	ID1508	0000000000000000000111111100000000000	ELSA	Germany
1509	ID1509	0000000000000000000111111100000000000	ELSA	Germany
1510	ID1510	0000000000000000000111111011111111110	ELSA	Sweden
1511	ID1511	0000000000000000000111111000110100000	ELSA	Sweden
1512	ID1512	0000000000000000000111111000000100000	ELSA	Sweden
1513	ID1513	0000000000000000000111111000000000000	ELSA	Sweden
1514	ID1514	0000000000000000000111111000000000000	ELSA	Germany
1515	ID1515	0000000000000000000111111000000000000	ELSA	Germany
1516	ID1516	0000000000000000000111110111100001100	Spanish	Estonia
1517	ID1517	0000000000000000000111110110111111110	ELSA	Sweden
1518	ID1518	0000000000000000000111110110000000000	ELSA	Finland
1519	ID1519	0000000000000000000111110100000000010	ELSA	Sweden
1520	ID1520	0000000000000000000111110100000000000	ELSA	Sweden
1521	ID1521	0000000000000000000111110100000000000	ELSA	Germany
1522	ID1522	0000000000000000000111110000010000000	ELSA	Norway
1523	ID1523	0000000000000000000111110000000000000	ELSA	Sweden
1524	ID1524	0000000000000000000111101111111111111	ELSA	Germany
1525	ID1525	0000000000000000000111101111100000000	ELSA	Germany
1526	ID1526	0000000000000000000111101011000000011	Spanish	Estonia
1527	ID1527	0000000000000000000111101001000100000	ELSA	Sweden
1528	ID1528	0000000000000000000111101000000000010	ELSA	Germany
1529	ID1529	0000000000000000000111101000000000000	Spanish	Sweden
1530	ID1530	0000000000000000000111101000000000000	ELSA	Germany
1531	ID1531	0000000000000000000111100101000000100	ELSA	Finland
1532	ID1532	0000000000000000000111100010100010000	Spanish	Estonia
1533	ID1533	0000000000000000000111100000100111110	ELSA	Germany
1534	ID1534	0000000000000000000111100000100000000	ELSA	Sweden
1535	ID1535	0000000000000000000111100000000010000	Spanish	Estonia
1536	ID1536	0000000000000000000111100000000000000	Spanish	Estonia
1537	ID1537	0000000000000000000111100000000000000	Spanish	Estonia
1538	ID1538	0000000000000000000111100000000000000	Spanish	Sweden
1539	ID1539	0000000000000000000111100000000000000	ELSA	Sweden
1540	ID1540	0000000000000000000111100000000000000	ELSA	Germany
1541	ID1541	0000000000000000000111100000000000000	ELSA	Germany
1542	ID1542	0000000000000000000111100000000000000	ELSA	Germany
1543	ID1543	0000000000000000000111100000000000000	ELSA	Germany
1544	ID1544	0000000000000000000111100000000000000	ELSA	Germany
1545	ID1545	0000000000000000000111100000000000000	ELSA	Germany
1546	ID1546	0000000000000000000111100000000000000	ELSA	Germany
1547	ID1547	0000000000000000000111011111111101111	ELSA	Germany
1548	ID1548	0000000000000000000111011111010000000	ELSA	Germany
1549	ID1549	0000000000000000000111011000000000000	ELSA	Sweden
1550	ID1550	0000000000000000000111011000000000000	ELSA	Germany
1551	ID1551	0000000000000000000111010000000100000	Finnish	Finland
1552	ID1552	0000000000000000000111001011100000000	ELSA	Germany
1553	ID1553	0000000000000000000111000100000000000	ELSA	Germany
1554	ID1554	0000000000000000000111000001001011100	ELSA	Sweden
1555	ID1555	0000000000000000000111000000001000000	ELSA	Germany
1556	ID1556	0000000000000000000111000000000000000	ELSA	Sweden
1557	ID1557	0000000000000000000111000000000000000	ELSA	Germany
1558	ID1558	0000000000000000000110111000100000000	Spanish	Estonia
1559	ID1559	0000000000000000000110110110101001100	ELSA	Germany
1560	ID1560	0000000000000000000110110000000000000	Spanish	Estonia
1561	ID1561	0000000000000000000110100100000000000	ELSA	Germany
1562	ID1562	0000000000000000000110100000000000000	ELSA	Germany
1563	ID1563	0000000000000000000110100000000000000	ELSA	Germany
1564	ID1564	0000000000000000000110010000000000000	ELSA	Sweden
1565	ID1565	0000000000000000000110000011010100000	Finnish	Finland
1566	ID1566	0000000000000000000110000010000000000	ELSA	Germany
1567	ID1567	0000000000000000000110000000000000000	ELSA	Norway
1568	ID1568	0000000000000000000110000000000000000	ELSA	Sweden
1569	ID1569	0000000000000000000110000000000000000	ELSA	Germany
1570	ID1570	0000000000000000000110000000000000000	ELSA	Germany
1571	ID1571	0000000000000000000101111110000000000	ELSA	Sweden
1572	ID1572	0000000000000000000101111100000000000	ELSA	Germany
1573	ID1573	0000000000000000000101111010110000000	Spanish	Estonia
1574	ID1574	0000000000000000000101110000000000000	ELSA	Sweden
1575	ID1575	0000000000000000000101100100000000000	Spanish	Estonia
1576	ID1576	0000000000000000000101100100000000000	Spanish	Estonia
1577	ID1577	0000000000000000000101100010100000000	ELSA	Germany
1578	ID1578	0000000000000000000101100000111101001	Spanish	Estonia
1579	ID1579	0000000000000000000101100000000000000	Finnish	Finland
1580	ID1580	0000000000000000000101010000000000000	Spanish	Estonia
1581	ID1581	0000000000000000000101001010000000000	Spanish	Estonia
1582	ID1582	0000000000000000000101000101000000000	Spanish	Estonia
1583	ID1583	0000000000000000000101000000000001000	ELSA	Sweden
1584	ID1584	0000000000000000000100110000000000000	ELSA	Germany
1585	ID1585	0000000000000000000100100100000000000	ELSA	Germany
1586	ID1586	0000000000000000000100100001000000000	ELSA	Germany
1587	ID1587	0000000000000000000100100000000100000	Spanish	Estonia
1588	ID1588	0000000000000000000100011000000000000	ELSA	Germany
1589	ID1589	0000000000000000000100010000001000000	ELSA	Sweden
1590	ID1590	0000000000000000000100010000000010000	Spanish	Sweden
1591	ID1591	0000000000000000000100000011010000000	ELSA	Germany
1592	ID1592	0000000000000000000100000010000000000	ELSA	Germany
1593	ID1593	0000000000000000000100000000101000001	Spanish	Estonia
1594	ID1594	0000000000000000000100000000010000000	ELSA	Sweden
1595	ID1595	0000000000000000000100000000010000000	ELSA	Germany
1596	ID1596	0000000000000000000100000000000001001	ELSA	Germany
1597	ID1597	0000000000000000000100000000000000000	ELSA	Czech Republic
1598	ID1598	0000000000000000000100000000000000000	Spanish	Estonia
1599	ID1599	0000000000000000000100000000000000000	Spanish	Estonia
1600	ID1600	0000000000000000000100000000000000000	ELSA	Sweden
1601	ID1601	0000000000000000000100000000000000000	ELSA	Sweden
1602	ID1602	0000000000000000000100000000000000000	ELSA	Norway
1603	ID1603	0000000000000000000100000000000000000	ELSA	Norway
1604	ID1604	0000000000000000000100000000000000000	ELSA	Norway
1605	ID1605	0000000000000000000100000000000000000	ELSA	Sweden
1606	ID1606	0000000000000000000100000000000000000	ELSA	Germany
1607	ID1607	0000000000000000000100000000000000000	ELSA	Germany
1608	ID1608	0000000000000000000100000000000000000	ELSA	Germany
1609	ID1609	0000000000000000000100000000000000000	ELSA	Germany
1610	ID1610	0000000000000000000100000000000000000	ELSA	Germany
1611	ID1611	0000000000000000000100000000000000000	ELSA	Germany
1612	ID1612	0000000000000000000100000000000000000	ELSA	Germany
1613	ID1613	0000000000000000000011111111111111111	Spanish	Sweden
1614	ID1614	0000000000000000000011111111111111111	Spanish	Norway
1615	ID1615	0000000000000000000011111111111111111	ELSA	Norway
1616	ID1616	0000000000000000000011111111111111111	ELSA	Germany
1617	ID1617	0000000000000000000011111111111111111	ELSA	Germany
1618	ID1618	0000000000000000000011111111111111111	ELSA	Germany
1619	ID1619	0000000000000000000011111111111111111	ELSA	Germany
1620	ID1620	0000000000000000000011111111111111111	ELSA	Germany
1621	ID1621	0000000000000000000011111111111111111	ELSA	Germany
1622	ID1622	0000000000000000000011111111111111111	ELSA	Germany
1623	ID1623	0000000000000000000011111111111111111	ELSA	Germany
1624	ID1624	0000000000000000000011111111111111110	ELSA	Germany
1625	ID1625	0000000000000000000011111111111111101	ELSA	Sweden
1626	ID1626	0000000000000000000011111111111111100	Finnish	Finland
1627	ID1627	0000000000000000000011111111111111100	Spanish	Sweden
1628	ID1628	0000000000000000000011111111111111100	ELSA	Germany
1629	ID1629	0000000000000000000011111111111111010	ELSA	Sweden
1630	ID1630	0000000000000000000011111111111111000	ELSA	Germany
1631	ID1631	0000000000000000000011111111111110111	ELSA	Germany
1632	ID1632	0000000000000000000011111111111110101	ELSA	Norway
1633	ID1633	0000000000000000000011111111111110000	Spanish	Sweden
1634	ID1634	0000000000000000000011111111111110000	ELSA	Germany
1635	ID1635	0000000000000000000011111111111110000	ELSA	Germany
1636	ID1636	0000000000000000000011111111111101111	Spanish	Sweden
1637	ID1637	0000000000000000000011111111111101110	Spanish	Sweden
1638	ID1638	0000000000000000000011111111111100010	Spanish	Sweden
1639	ID1639	0000000000000000000011111111111100000	ELSA	Norway
1640	ID1640	0000000000000000000011111111111100000	ELSA	Sweden
1641	ID1641	0000000000000000000011111111111011000	Spanish	Sweden
1642	ID1642	0000000000000000000011111111111000000	Spanish	Estonia
1643	ID1643	0000000000000000000011111111111000000	ELSA	Norway
1644	ID1644	0000000000000000000011111111111000000	ELSA	Germany
1645	ID1645	0000000000000000000011111111110100000	ELSA	Germany
1646	ID1646	0000000000000000000011111111110000000	ELSA	Germany
1647	ID1647	0000000000000000000011111111110000000	ELSA	Germany
1648	ID1648	0000000000000000000011111111101101111	Spanish	Estonia
1649	ID1649	0000000000000000000011111111101101100	ELSA	Germany
1650	ID1650	0000000000000000000011111111100110000	Spanish	Estonia
1651	ID1651	0000000000000000000011111111100000000	Spanish	Sweden
1652	ID1652	0000000000000000000011111111100000000	ELSA	Germany
1653	ID1653	0000000000000000000011111111100000000	ELSA	Germany
1654	ID1654	0000000000000000000011111111011110110	ELSA	Sweden
1655	ID1655	0000000000000000000011111111011100000	ELSA	Sweden
1656	ID1656	0000000000000000000011111111011010100	ELSA	Germany
1657	ID1657	0000000000000000000011111111011010000	ELSA	Finland
1658	ID1658	0000000000000000000011111111010111000	Spanish	Estonia
1659	ID1659	0000000000000000000011111111010010110	Spanish	Sweden
1660	ID1660	0000000000000000000011111111010000000	ELSA	Finland
1661	ID1661	0000000000000000000011111111010000000	ELSA	Sweden
1662	ID1662	0000000000000000000011111111010000000	ELSA	Germany
1663	ID1663	0000000000000000000011111111001100000	Spanish	Sweden
1664	ID1664	0000000000000000000011111111000100000	ELSA	Sweden
1665	ID1665	0000000000000000000011111111000010000	Spanish	Estonia
1666	ID1666	0000000000000000000011111111000000000	Spanish	Estonia
1667	ID1667	0000000000000000000011111111000000000	ELSA	Finland
1668	ID1668	0000000000000000000011111111000000000	Spanish	Sweden
1669	ID1669	0000000000000000000011111111000000000	Spanish	Sweden
1670	ID1670	0000000000000000000011111111000000000	ELSA	Germany
1671	ID1671	0000000000000000000011111111000000000	ELSA	Germany
1672	ID1672	0000000000000000000011111111000000000	ELSA	Germany
1673	ID1673	0000000000000000000011111110111101000	ELSA	Germany
1674	ID1674	0000000000000000000011111110100000000	Spanish	Estonia
1675	ID1675	0000000000000000000011111110000000000	Spanish	Estonia
1676	ID1676	0000000000000000000011111110000000000	Spanish	Estonia
1677	ID1677	0000000000000000000011111110000000000	ELSA	Sweden
1678	ID1678	0000000000000000000011111110000000000	ELSA	Sweden
1679	ID1679	0000000000000000000011111110000000000	ELSA	Germany
1680	ID1680	0000000000000000000011111110000000000	ELSA	Germany
1681	ID1681	0000000000000000000011111101111110000	Spanish	Estonia
1682	ID1682	0000000000000000000011111101111100000	ELSA	Germany
1683	ID1683	0000000000000000000011111101110000000	ELSA	Germany
1684	ID1684	0000000000000000000011111101011010000	Spanish	Estonia
1685	ID1685	0000000000000000000011111100110100000	ELSA	Sweden
1686	ID1686	0000000000000000000011111100010000000	ELSA	Germany
1687	ID1687	0000000000000000000011111100010000000	ELSA	Germany
1688	ID1688	0000000000000000000011111100000000000	Spanish	Estonia
1689	ID1689	0000000000000000000011111100000000000	Spanish	Estonia
1690	ID1690	0000000000000000000011111100000000000	Spanish	Estonia
1691	ID1691	0000000000000000000011111100000000000	ELSA	Germany
1692	ID1692	0000000000000000000011111100000000000	ELSA	Germany
1693	ID1693	0000000000000000000011111011111110101	ELSA	Sweden
1694	ID1694	0000000000000000000011111011111110101	ELSA	Sweden
1695	ID1695	0000000000000000000011111011101000101	ELSA	Germany
1696	ID1696	0000000000000000000011111010100000000	Spanish	Estonia
1697	ID1697	0000000000000000000011111010000000000	ELSA	Germany
1698	ID1698	0000000000000000000011111000000000000	ELSA	Germany
1699	ID1699	0000000000000000000011111000000000000	ELSA	Germany
1700	ID1700	0000000000000000000011111000000000000	ELSA	Germany
1701	ID1701	0000000000000000000011111000000000000	ELSA	Germany
1702	ID1702	0000000000000000000011111000000000000	ELSA	Germany
1703	ID1703	0000000000000000000011110111111111110	ELSA	Sweden
1704	ID1704	0000000000000000000011110111111100000	ELSA	Germany
1705	ID1705	0000000000000000000011110110000000000	ELSA	Germany
1706	ID1706	0000000000000000000011110110000000000	ELSA	Germany
1707	ID1707	0000000000000000000011110101010000000	ELSA	Germany
1708	ID1708	0000000000000000000011110100111101111	ELSA	Germany
1709	ID1709	0000000000000000000011110100100000000	ELSA	Sweden
1710	ID1710	0000000000000000000011110100001000000	ELSA	Sweden
1711	ID1711	0000000000000000000011110100000000000	ELSA	Sweden
1712	ID1712	0000000000000000000011110100000000000	ELSA	Sweden
1713	ID1713	0000000000000000000011110100000000000	ELSA	Germany
1714	ID1714	0000000000000000000011110010011100010	ELSA	Finland
1715	ID1715	0000000000000000000011110010000000000	ELSA	Sweden
1716	ID1716	0000000000000000000011110001100000000	Spanish	Estonia
1717	ID1717	0000000000000000000011110001100000000	Spanish	Estonia
1718	ID1718	0000000000000000000011110001000000000	ELSA	Germany
1719	ID1719	0000000000000000000011110000010000000	ELSA	Sweden
1720	ID1720	0000000000000000000011110000000000000	ELSA	Sweden
1721	ID1721	0000000000000000000011110000000000000	ELSA	Sweden
1722	ID1722	0000000000000000000011110000000000000	ELSA	Norway
1723	ID1723	0000000000000000000011110000000000000	Spanish	Sweden
1724	ID1724	0000000000000000000011110000000000000	ELSA	Sweden
1725	ID1725	0000000000000000000011110000000000000	ELSA	Germany
1726	ID1726	0000000000000000000011110000000000000	ELSA	Germany
1727	ID1727	0000000000000000000011110000000000000	ELSA	Germany
1728	ID1728	0000000000000000000011110000000000000	ELSA	Germany
1729	ID1729	0000000000000000000011101110100010011	Spanish	Estonia
1730	ID1730	0000000000000000000011101110100000011	Spanish	Estonia
1731	ID1731	0000000000000000000011101110000000000	ELSA	Germany
1732	ID1732	0000000000000000000011101010010000000	ELSA	Sweden
1733	ID1733	0000000000000000000011101000100000000	Spanish	Estonia
1734	ID1734	0000000000000000000011101000011000110	Spanish	Estonia
1735	ID1735	0000000000000000000011101000000000110	Spanish	Estonia
1736	ID1736	0000000000000000000011101000000000000	ELSA	Germany
1737	ID1737	0000000000000000000011100110110000000	ELSA	Finland
1738	ID1738	0000000000000000000011100100000000000	ELSA	Germany
1739	ID1739	0000000000000000000011100010000000000	ELSA	Sweden
1740	ID1740	0000000000000000000011100001110000000	ELSA	Germany
1741	ID1741	0000000000000000000011100001000100110	ELSA	Sweden
1742	ID1742	0000000000000000000011100000010000000	Spanish	Estonia
1743	ID1743	0000000000000000000011100000000000010	ELSA	Sweden
1744	ID1744	0000000000000000000011100000000000000	Spanish	Estonia
1745	ID1745	0000000000000000000011100000000000000	ELSA	Sweden
1746	ID1746	0000000000000000000011100000000000000	ELSA	Sweden
1747	ID1747	0000000000000000000011100000000000000	ELSA	Germany
1748	ID1748	0000000000000000000011100000000000000	ELSA	Germany
1749	ID1749	0000000000000000000011100000000000000	ELSA	Germany
1750	ID1750	0000000000000000000011100000000000000	ELSA	Germany
1751	ID1751	0000000000000000000011100000000000000	ELSA	Germany
1752	ID1752	0000000000000000000011100000000000000	ELSA	Germany
1753	ID1753	0000000000000000000011100000000000000	ELSA	Germany
1754	ID1754	0000000000000000000011100000000000000	ELSA	Germany
1755	ID1755	0000000000000000000011011111111111110	ELSA	Germany
1756	ID1756	0000000000000000000011011111111100000	Spanish	Estonia
1757	ID1757	0000000000000000000011011111000000000	ELSA	Norway
1758	ID1758	0000000000000000000011011110000000000	Spanish	Estonia
1759	ID1759	0000000000000000000011011101101100000	Spanish	Estonia
1760	ID1760	0000000000000000000011010011111111001	ELSA	Germany
1761	ID1761	0000000000000000000011010000000111110	ELSA	Sweden
1762	ID1762	0000000000000000000011001001110110000	Spanish	Estonia
1763	ID1763	0000000000000000000011001001000000000	ELSA	Sweden
1764	ID1764	0000000000000000000011001000000110000	ELSA	Finland
1765	ID1765	0000000000000000000011001000000000000	ELSA	Sweden
1766	ID1766	0000000000000000000011001000000000000	ELSA	Germany
1767	ID1767	0000000000000000000011000110000000000	Spanish	Estonia
1768	ID1768	0000000000000000000011000100000000000	ELSA	Germany
1769	ID1769	0000000000000000000011000001000000000	ELSA	Germany
1770	ID1770	0000000000000000000011000000001100000	Finnish	Finland
1771	ID1771	0000000000000000000011000000000000000	ELSA	Sweden
1772	ID1772	0000000000000000000011000000000000000	ELSA	Sweden
1773	ID1773	0000000000000000000011000000000000000	ELSA	Norway
1774	ID1774	0000000000000000000011000000000000000	ELSA	Norway
1775	ID1775	0000000000000000000011000000000000000	ELSA	Sweden
1776	ID1776	0000000000000000000011000000000000000	ELSA	Germany
1777	ID1777	0000000000000000000011000000000000000	ELSA	Germany
1778	ID1778	0000000000000000000011000000000000000	ELSA	Germany
1779	ID1779	0000000000000000000011000000000000000	ELSA	Germany
1780	ID1780	0000000000000000000011000000000000000	ELSA	Germany
1781	ID1781	0000000000000000000011000000000000000	ELSA	Germany
1782	ID1782	0000000000000000000011000000000000000	ELSA	Germany
1783	ID1783	0000000000000000000011000000000000000	ELSA	Germany
1784	ID1784	0000000000000000000011000000000000000	ELSA	Germany
1785	ID1785	0000000000000000000011000000000000000	ELSA	Germany
1786	ID1786	0000000000000000000010111111111100000	ELSA	Germany
1787	ID1787	0000000000000000000010111111111001111	ELSA	Germany
1788	ID1788	0000000000000000000010111111110111100	Finnish	Finland
1789	ID1789	0000000000000000000010111111000000000	ELSA	Germany
1790	ID1790	0000000000000000000010111101000000000	ELSA	Finland
1791	ID1791	0000000000000000000010111100100000000	Spanish	Estonia
1792	ID1792	0000000000000000000010101110111111111	ELSA	Finland
1793	ID1793	0000000000000000000010101011000000000	Spanish	Estonia
1794	ID1794	0000000000000000000010101010000000000	Spanish	Estonia
1795	ID1795	0000000000000000000010101000000000000	Spanish	Estonia
1796	ID1796	0000000000000000000010101000000000000	Spanish	Estonia
1797	ID1797	0000000000000000000010100110100000000	ELSA	Germany
1798	ID1798	0000000000000000000010100000001000000	ELSA	Germany
1799	ID1799	0000000000000000000010100000000000000	ELSA	Sweden
1800	ID1800	0000000000000000000010100000000000000	ELSA	Germany
1801	ID1801	0000000000000000000010100000000000000	ELSA	Germany
1802	ID1802	0000000000000000000010100000000000000	ELSA	Germany
1803	ID1803	0000000000000000000010010110000000000	ELSA	Germany
1804	ID1804	0000000000000000000010010010000000011	Spanish	Estonia
1805	ID1805	0000000000000000000010010000010000000	ELSA	Germany
1806	ID1806	0000000000000000000010001010000000000	Spanish	Estonia
1807	ID1807	0000000000000000000010001000110000000	Spanish	Estonia
1808	ID1808	0000000000000000000010000101000001000	Finnish	Finland
1809	ID1809	0000000000000000000010000001010101011	ELSA	Sweden
1810	ID1810	0000000000000000000010000000000100000	ELSA	Sweden
1811	ID1811	0000000000000000000010000000000001000	ELSA	Germany
1812	ID1812	0000000000000000000010000000000000000	Spanish	Estonia
1813	ID1813	0000000000000000000010000000000000000	Spanish	Estonia
1814	ID1814	0000000000000000000010000000000000000	Spanish	Estonia
1815	ID1815	0000000000000000000010000000000000000	Spanish	Estonia
1816	ID1816	0000000000000000000010000000000000000	ELSA	Sweden
1817	ID1817	0000000000000000000010000000000000000	ELSA	Sweden
1818	ID1818	0000000000000000000010000000000000000	ELSA	Sweden
1819	ID1819	0000000000000000000010000000000000000	ELSA	Sweden
1820	ID1820	0000000000000000000010000000000000000	ELSA	Sweden
1821	ID1821	0000000000000000000010000000000000000	ELSA	Sweden
1822	ID1822	0000000000000000000010000000000000000	ELSA	Sweden
1823	ID1823	0000000000000000000010000000000000000	ELSA	Sweden
1824	ID1824	0000000000000000000010000000000000000	ELSA	Sweden
1825	ID1825	0000000000000000000010000000000000000	ELSA	Sweden
1826	ID1826	0000000000000000000010000000000000000	ELSA	Sweden
1827	ID1827	0000000000000000000010000000000000000	ELSA	Norway
1828	ID1828	0000000000000000000010000000000000000	Spanish	Sweden
1829	ID1829	0000000000000000000010000000000000000	Spanish	Sweden
1830	ID1830	0000000000000000000010000000000000000	ELSA	Sweden
1831	ID1831	0000000000000000000010000000000000000	ELSA	Sweden
1832	ID1832	0000000000000000000010000000000000000	ELSA	Germany
1833	ID1833	0000000000000000000010000000000000000	ELSA	Germany
1834	ID1834	0000000000000000000010000000000000000	ELSA	Germany
1835	ID1835	0000000000000000000010000000000000000	ELSA	Germany
1836	ID1836	0000000000000000000010000000000000000	ELSA	Germany
1837	ID1837	0000000000000000000010000000000000000	ELSA	Germany
1838	ID1838	0000000000000000000010000000000000000	ELSA	Germany
1839	ID1839	0000000000000000000010000000000000000	ELSA	Germany
1840	ID1840	0000000000000000000010000000000000000	ELSA	Germany
1841	ID1841	0000000000000000000010000000000000000	ELSA	Germany
1842	ID1842	0000000000000000000010000000000000000	ELSA	Germany
1843	ID1843	0000000000000000000001111111111111111	ELSA	Sweden
1844	ID1844	0000000000000000000001111111111111111	ELSA	Sweden
1845	ID1845	0000000000000000000001111111111111111	ELSA	Sweden
1846	ID1846	0000000000000000000001111111111111111	ELSA	Sweden
1847	ID1847	0000000000000000000001111111111111111	ELSA	Sweden
1848	ID1848	0000000000000000000001111111111111111	ELSA	Sweden
1849	ID1849	0000000000000000000001111111111111111	ELSA	Sweden
1850	ID1850	0000000000000000000001111111111111111	ELSA	Norway
1851	ID1851	0000000000000000000001111111111111111	ELSA	Sweden
1852	ID1852	0000000000000000000001111111111111111	ELSA	Sweden
1853	ID1853	0000000000000000000001111111111111111	ELSA	Germany
1854	ID1854	0000000000000000000001111111111111111	ELSA	Germany
1855	ID1855	0000000000000000000001111111111111111	ELSA	Germany
1856	ID1856	0000000000000000000001111111111111111	ELSA	Germany
1857	ID1857	0000000000000000000001111111111111111	ELSA	Germany
1858	ID1858	0000000000000000000001111111111111111	ELSA	Germany
1859	ID1859	0000000000000000000001111111111111111	ELSA	Germany
1860	ID1860	0000000000000000000001111111111111111	ELSA	Germany
1861	ID1861	0000000000000000000001111111111111111	ELSA	Germany
1862	ID1862	0000000000000000000001111111111111111	ELSA	Germany
1863	ID1863	0000000000000000000001111111111111111	ELSA	Germany
1864	ID1864	0000000000000000000001111111111111111	ELSA	Germany
1865	ID1865	0000000000000000000001111111111111110	ELSA	Sweden
1866	ID1866	0000000000000000000001111111111111110	ELSA	Sweden
1867	ID1867	0000000000000000000001111111111111110	Spanish	Sweden
1868	ID1868	0000000000000000000001111111111111110	ELSA	Sweden
1869	ID1869	0000000000000000000001111111111111110	ELSA	Sweden
1870	ID1870	0000000000000000000001111111111111110	ELSA	Sweden
1871	ID1871	0000000000000000000001111111111111110	ELSA	Germany
1872	ID1872	0000000000000000000001111111111111110	ELSA	Germany
1873	ID1873	0000000000000000000001111111111111110	ELSA	Germany
1874	ID1874	0000000000000000000001111111111111101	ELSA	Estonia
1875	ID1875	0000000000000000000001111111111111101	ELSA	Germany
1876	ID1876	0000000000000000000001111111111111100	ELSA	Sweden
1877	ID1877	0000000000000000000001111111111111100	ELSA	Sweden
1878	ID1878	0000000000000000000001111111111111100	ELSA	Germany
1879	ID1879	0000000000000000000001111111111111100	ELSA	Germany
1880	ID1880	0000000000000000000001111111111111011	ELSA	Sweden
1881	ID1881	0000000000000000000001111111111111000	ELSA	Germany
1882	ID1882	0000000000000000000001111111111111000	ELSA	Germany
1883	ID1883	0000000000000000000001111111111111000	ELSA	Germany
1884	ID1884	0000000000000000000001111111111110100	ELSA	Sweden
1885	ID1885	0000000000000000000001111111111110000	ELSA	Finland
1886	ID1886	0000000000000000000001111111111110000	ELSA	Norway
1887	ID1887	0000000000000000000001111111111110000	ELSA	Germany
1888	ID1888	0000000000000000000001111111111110000	ELSA	Germany
1889	ID1889	0000000000000000000001111111111101000	ELSA	Germany
1890	ID1890	0000000000000000000001111111111100001	ELSA	Norway
1891	ID1891	0000000000000000000001111111111100000	ELSA	Czech Republic
1892	ID1892	0000000000000000000001111111111100000	ELSA	Sweden
1893	ID1893	0000000000000000000001111111111100000	ELSA	Germany
1894	ID1894	0000000000000000000001111111111100000	ELSA	Germany
1895	ID1895	0000000000000000000001111111111100000	ELSA	Germany
1896	ID1896	0000000000000000000001111111111011111	ELSA	Sweden
1897	ID1897	0000000000000000000001111111111011011	ELSA	Sweden
1898	ID1898	0000000000000000000001111111111010000	ELSA	Germany
1899	ID1899	0000000000000000000001111111111000100	ELSA	Germany
1900	ID1900	0000000000000000000001111111111000000	ELSA	Estonia
1901	ID1901	0000000000000000000001111111111000000	ELSA	Sweden
1902	ID1902	0000000000000000000001111111111000000	ELSA	Germany
1903	ID1903	0000000000000000000001111111110100000	ELSA	Germany
1904	ID1904	0000000000000000000001111111110010000	ELSA	Sweden
1905	ID1905	0000000000000000000001111111110001100	ELSA	Germany
1906	ID1906	0000000000000000000001111111110000000	ELSA	Sweden
1907	ID1907	0000000000000000000001111111110000000	ELSA	Sweden
1908	ID1908	0000000000000000000001111111110000000	ELSA	Sweden
1909	ID1909	0000000000000000000001111111110000000	ELSA	Germany
1910	ID1910	0000000000000000000001111111110000000	ELSA	Germany
1911	ID1911	0000000000000000000001111111101100000	ELSA	Sweden
1912	ID1912	0000000000000000000001111111101000000	ELSA	Germany
1913	ID1913	0000000000000000000001111111100111100	ELSA	Germany
1914	ID1914	0000000000000000000001111111100100100	Spanish	Sweden
1915	ID1915	0000000000000000000001111111100000111	ELSA	Germany
1916	ID1916	0000000000000000000001111111100000000	ELSA	Norway
1917	ID1917	0000000000000000000001111111100000000	ELSA	Germany
1918	ID1918	0000000000000000000001111111011110111	Spanish	Norway
1919	ID1919	0000000000000000000001111111010000100	Spanish	Norway
1920	ID1920	0000000000000000000001111111010000000	ELSA	Estonia
1921	ID1921	0000000000000000000001111111010000000	ELSA	Germany
1922	ID1922	0000000000000000000001111111001000000	ELSA	Germany
1923	ID1923	0000000000000000000001111111000000000	ELSA	Estonia
1924	ID1924	0000000000000000000001111111000000000	ELSA	Germany
1925	ID1925	0000000000000000000001111111000000000	ELSA	Germany
1926	ID1926	0000000000000000000001111111000000000	ELSA	Germany
1927	ID1927	0000000000000000000001111111000000000	ELSA	Germany
1928	ID1928	0000000000000000000001111111000000000	ELSA	Germany
1929	ID1929	0000000000000000000001111110111111111	ELSA	Germany
1930	ID1930	0000000000000000000001111110111111111	ELSA	Germany
1931	ID1931	0000000000000000000001111110111111110	ELSA	Germany
1932	ID1932	0000000000000000000001111110111101110	ELSA	Sweden
1933	ID1933	0000000000000000000001111110111100000	ELSA	Sweden
1934	ID1934	0000000000000000000001111110100000000	ELSA	Germany
1935	ID1935	0000000000000000000001111110011000000	ELSA	Germany
1936	ID1936	0000000000000000000001111110000000000	ELSA	Germany
1937	ID1937	0000000000000000000001111110000000000	ELSA	Germany
1938	ID1938	0000000000000000000001111110000000000	ELSA	Germany
1939	ID1939	0000000000000000000001111101111111100	Spanish	Sweden
1940	ID1940	0000000000000000000001111101111100000	ELSA	Germany
1941	ID1941	0000000000000000000001111101111000000	Spanish	Sweden
1942	ID1942	0000000000000000000001111101111000000	ELSA	Germany
1943	ID1943	0000000000000000000001111101101110000	ELSA	Germany
1944	ID1944	0000000000000000000001111101100000000	ELSA	Germany
1945	ID1945	0000000000000000000001111101010000000	ELSA	Germany
1946	ID1946	0000000000000000000001111101000000000	ELSA	Germany
1947	ID1947	0000000000000000000001111101000000000	ELSA	Germany
1948	ID1948	0000000000000000000001111100101010001	ELSA	Estonia
1949	ID1949	0000000000000000000001111100000000000	ELSA	Sweden
1950	ID1950	0000000000000000000001111100000000000	ELSA	Norway
1951	ID1951	0000000000000000000001111100000000000	ELSA	Germany
1952	ID1952	0000000000000000000001111100000000000	ELSA	Germany
1953	ID1953	0000000000000000000001111100000000000	ELSA	Germany
1954	ID1954	0000000000000000000001111100000000000	ELSA	Germany
1955	ID1955	0000000000000000000001111100000000000	ELSA	Germany
1956	ID1956	0000000000000000000001111011110001101	ELSA	Germany
1957	ID1957	0000000000000000000001111010111101111	ELSA	Sweden
1958	ID1958	0000000000000000000001111001100000000	ELSA	Germany
1959	ID1959	0000000000000000000001111001000000000	ELSA	Sweden
1960	ID1960	0000000000000000000001111000100000010	ELSA	Sweden
1961	ID1961	0000000000000000000001111000000000000	ELSA	Estonia
1962	ID1962	0000000000000000000001111000000000000	ELSA	Sweden
1963	ID1963	0000000000000000000001111000000000000	ELSA	Germany
1964	ID1964	0000000000000000000001111000000000000	ELSA	Germany
1965	ID1965	0000000000000000000001111000000000000	ELSA	Germany
1966	ID1966	0000000000000000000001111000000000000	ELSA	Germany
1967	ID1967	0000000000000000000001111000000000000	ELSA	Germany
1968	ID1968	0000000000000000000001110111111111111	ELSA	Sweden
1969	ID1969	0000000000000000000001110111110011111	Spanish	Sweden
1970	ID1970	0000000000000000000001110111101011010	ELSA	Sweden
1971	ID1971	0000000000000000000001110111001110011	ELSA	Sweden
1972	ID1972	0000000000000000000001110111000011010	ELSA	Germany
1973	ID1973	0000000000000000000001110110100000000	ELSA	Germany
1974	ID1974	0000000000000000000001110100000000000	ELSA	Estonia
1975	ID1975	0000000000000000000001110100000000000	ELSA	Germany
1976	ID1976	0000000000000000000001110011000000000	ELSA	Sweden
1977	ID1977	0000000000000000000001110010000000000	ELSA	Sweden
1978	ID1978	0000000000000000000001110000100000000	ELSA	Sweden
1979	ID1979	0000000000000000000001110000000100000	ELSA	Finland
1980	ID1980	0000000000000000000001110000000000000	ELSA	Estonia
1981	ID1981	0000000000000000000001110000000000000	ELSA	Sweden
1982	ID1982	0000000000000000000001110000000000000	ELSA	Germany
1983	ID1983	0000000000000000000001101111111100000	ELSA	Germany
1984	ID1984	0000000000000000000001101111111010101	ELSA	Norway
1985	ID1985	0000000000000000000001101111110001000	ELSA	Germany
1986	ID1986	0000000000000000000001101111010000000	ELSA	Sweden
1987	ID1987	0000000000000000000001101101101110001	ELSA	Germany
1988	ID1988	0000000000000000000001101101101000000	ELSA	Estonia
1989	ID1989	0000000000000000000001101011110001000	Spanish	Estonia
1990	ID1990	0000000000000000000001101000000000000	ELSA	Germany
1991	ID1991	0000000000000000000001100100100111110	ELSA	Germany
1992	ID1992	0000000000000000000001100100010000000	ELSA	Germany
1993	ID1993	0000000000000000000001100000000000010	ELSA	Finland
1994	ID1994	0000000000000000000001100000000000000	ELSA	Estonia
1995	ID1995	0000000000000000000001100000000000000	ELSA	Estonia
1996	ID1996	0000000000000000000001100000000000000	ELSA	Norway
1997	ID1997	0000000000000000000001100000000000000	ELSA	Sweden
1998	ID1998	0000000000000000000001100000000000000	ELSA	Germany
1999	ID1999	0000000000000000000001100000000000000	ELSA	Germany
[truncated: 3,050 more rows]
