# Supplementary material for: Age‐Specific Survival Estimation of a Eurasian Crane Population Highlights a Long‐Term Decline in Juvenile Survival
Source: Ecol Evol. 2026 Feb 3;16(2):e72779. doi: 10.1002/ece3.72779 (PMC12865728; doi:10.1002/ece3.72779)
Supplement: Supplementary file 2 — Appendix S2: Supporting Information. [file ECE3-16-e72779-s003.csv]

	ID	ch	Colourband_type	Natal_Country	Sex
1	ID001	0011100110011110000000000000000000000	Alphanumeric	Sweden	M
2	ID002	0010000110011101000000000000000000000	Alphanumeric	Sweden	F
3	ID003	0001011110000000000000000000000000000	Alphanumeric	Finland	M
4	ID004	0001010101101000000000000000000000000	Spanish	Germany	M
5	ID005	0000111111000000000010000000000000000	Alphanumeric	Finland	M
6	ID006	0000110111111101101111111111111100000	Alphanumeric	Sweden	F
7	ID007	0000100111000000000000000000000000000	Alphanumeric	Finland	F
8	ID008	0000100000011110000000000000000000000	Spanish	Germany	M
9	ID009	0000011111101100000000000000000000000	Finnish	Finland	M
10	ID010	0000011110100010001000000000000000000	Spanish	Germany	M
11	ID011	0000010111000000000000000000000000000	Finnish	Finland	M
12	ID012	0000010100010100000000000000000000000	Finnish	Finland	F
13	ID013	0000010100000000000000000000000000000	Spanish	Germany	F
14	ID014	0000010011100100000000000000000000000	Alphanumeric	Sweden	F
15	ID015	0000010000111110110000000000000000000	Spanish	Germany	F
16	ID016	0000010000101101000000000000000000000	Spanish	Germany	F
17	ID017	0000010000000100010000000000000000000	Spanish	Germany	F
18	ID018	0000001111101011000000000000000000000	Finnish	Finland	M
19	ID019	0000001111101000000000000000000000000	Finnish	Sweden	M
20	ID020	0000001101000001000000000000000000000	Spanish	Germany	F
21	ID021	0000001100010100000000000000000000000	Finnish	Finland	M
22	ID022	0000001011110000000000000000000000000	Finnish	Finland	F
23	ID023	0000001010000000000000000000000000000	Finnish	Finland	F
24	ID024	0000001000000010000000001000000000000	Spanish	Germany	M
25	ID025	0000000111111101111100110000000000000	Finnish	Finland	M
26	ID026	0000000111101010100000000000000000000	Finnish	Finland	M
27	ID027	0000000111100000000000000000000000000	Spanish	Germany	F
28	ID028	0000000111011000000000000000000000000	Finnish	Finland	M
29	ID029	0000000111010001101000000000000000000	Finnish	Finland	M
30	ID030	0000000110100000000000000000000000000	Finnish	Finland	M
31	ID031	0000000110000100000000000000000000100	Finnish	Finland	M
32	ID032	0000000110000000011000000000000000000	Finnish	Finland	M
33	ID033	0000000101101000000000000000000000000	Finnish	Finland	M
34	ID034	0000000101100000011000000000000000000	Finnish	Finland	M
35	ID035	0000000100010000010000000000000000000	Spanish	Germany	M
36	ID036	0000000100000100000000000000000000000	Finnish	Finland	M
37	ID037	0000000100000100000000000000000000000	Finnish	Finland	F
38	ID038	0000000011111111000000000000000000000	Finnish	Sweden	F
39	ID039	0000000011111000000000000000000000000	Finnish	Sweden	M
40	ID040	0000000011111000000000000000000000000	Finnish	Sweden	M
41	ID041	0000000011110101000000000000000000000	Finnish	Sweden	M
42	ID042	0000000011110000000000000000000000000	Finnish	Finland	F
43	ID043	0000000011011011110000000000000000000	Finnish	Sweden	M
44	ID044	0000000011000000100000000000000000000	Finnish	Finland	F
45	ID045	0000000010100000000010000000000000000	Spanish	Germany	F
46	ID046	0000000010000000000000000000000000000	Finnish	Sweden	M
47	ID047	0000000001111111011000000000000000000	Spanish	Germany	F
48	ID048	0000000001111110000000000101100000000	Spanish	Germany	M
49	ID049	0000000001111100000000000000000000000	Finnish	Finland	F
50	ID050	0000000001111000100000000000000000000	Spanish	Germany	M
51	ID051	0000000001111000000110000000000000000	Spanish	Germany	M
52	ID052	0000000001111000000000000000000000000	Spanish	Germany	M
53	ID053	0000000001111000000000000000000000000	Spanish	Germany	F
54	ID054	0000000001110110000000000000000000000	Spanish	Germany	M
55	ID055	0000000001110010000000000000000000000	Finnish	Finland	M
56	ID056	0000000001110010000000000000000000000	Spanish	Germany	F
57	ID057	0000000001110001000000000000000000000	Spanish	Germany	M
58	ID058	0000000001110000010000000000000000000	Finnish	Finland	M
59	ID059	0000000001110000000000000000000000000	Spanish	Germany	M
60	ID060	0000000001101000000110000000000000000	Spanish	Germany	F
61	ID061	0000000001100011010001100000000000000	Spanish	Germany	M
62	ID062	0000000001100010100000000000000000000	Spanish	Germany	F
63	ID063	0000000001100000000000000000000000000	Finnish	Finland	M
64	ID064	0000000001011111100000000000000000000	Spanish	Germany	M
65	ID065	0000000001011110000000000000000000000	Finnish	Finland	M
66	ID066	0000000001010100000000000000000000000	Finnish	Finland	F
67	ID067	0000000001000000100000000000000000000	Spanish	Germany	M
68	ID068	0000000001000000000001101000000000000	Spanish	Germany	F
69	ID069	0000000001000000000000000000000000000	Finnish	Sweden	M
70	ID070	0000000001000000000000000000000000000	Spanish	Germany	F
71	ID071	0000000001000000000000000000000000000	Spanish	Germany	F
72	ID072	0000000000111111111111100000000000000	Finnish	Sweden	F
73	ID073	0000000000111111111000010001000000000	Spanish	Germany	M
74	ID074	0000000000111111000000000000000000000	Finnish	Sweden	M
75	ID075	0000000000111110010000000000000000000	Finnish	Finland	M
76	ID076	0000000000111110000000000000000000000	Spanish	Germany	M
77	ID077	0000000000111100000010000000000000000	Spanish	Germany	F
78	ID078	0000000000111100000000000000000000000	Finnish	Finland	M
79	ID079	0000000000111001101000000000000000000	Spanish	Germany	F
80	ID080	0000000000111001001000000000000000000	Finnish	Finland	M
81	ID081	0000000000111000000000000000000000000	Finnish	Finland	M
82	ID082	0000000000111000000000000000000000000	Finnish	Finland	M
83	ID083	0000000000110001000000000000000000000	Finnish	Finland	M
84	ID084	0000000000110000000000000000000000000	Finnish	Finland	M
85	ID085	0000000000110000000000000000000000000	Finnish	Finland	F
86	ID086	0000000000110000000000000000000000000	Spanish	Germany	F
87	ID087	0000000000101101100000000000000000000	Finnish	Sweden	M
88	ID088	0000000000101000000000000000000000000	Finnish	Finland	F
89	ID089	0000000000100111000000000000000000000	Finnish	Finland	F
90	ID090	0000000000100110000000000000000000000	Finnish	Finland	M
91	ID091	0000000000100001000000000000000000000	Finnish	Finland	M
92	ID092	0000000000100000000000000000000000000	Finnish	Finland	M
93	ID093	0000000000100000000000000000000000000	Finnish	Sweden	M
94	ID094	0000000000011111111110011101000000000	Spanish	Germany	F
95	ID095	0000000000011111111110000000000000000	Finnish	Sweden	M
96	ID096	0000000000011111111000100000000000000	Spanish	Germany	M
97	ID097	0000000000011111110111111111111111111	Spanish	Germany	M
98	ID098	0000000000011111110000000000000000000	Finnish	Sweden	F
99	ID099	0000000000011111101111000000000000000	Spanish	Germany	M
100	ID100	0000000000011111100110000000000000000	Spanish	Germany	F
101	ID101	0000000000011111100001100000000000000	Spanish	Germany	M
102	ID102	0000000000011111100000000000000000000	Finnish	Sweden	M
103	ID103	0000000000011111011000000000000000000	Spanish	Germany	F
104	ID104	0000000000011111001100000000000000000	Spanish	Germany	F
105	ID105	0000000000011110001111001111000000000	Spanish	Germany	M
106	ID106	0000000000011110000100000000000000000	Spanish	Germany	F
107	ID107	0000000000011101111110000000000000000	Spanish	Germany	M
108	ID108	0000000000011101100001000000000000000	Finnish	Finland	M
109	ID109	0000000000011010000000000000000000000	Finnish	Sweden	M
110	ID110	0000000000011000000000000000000000000	Finnish	Finland	M
111	ID111	0000000000010111111111111100000000000	Spanish	Germany	M
112	ID112	0000000000010100000000000000000000000	Finnish	Finland	M
113	ID113	0000000000010011000000000000000000000	Finnish	Finland	M
114	ID114	0000000000010000100000000000000000000	Finnish	Finland	M
115	ID115	0000000000010000000000000000000000000	Finnish	Sweden	F
116	ID116	0000000000010000000000000000000000000	Spanish	Germany	M
117	ID117	0000000000001111111111111111111111111	Finnish	Sweden	F
118	ID118	0000000000001111111111111111111111110	Spanish	Germany	F
119	ID119	0000000000001111111111111111110000000	Finnish	Sweden	F
120	ID120	0000000000001111111111111100000000000	Spanish	Germany	F
121	ID121	0000000000001111111111110000000000000	Alphanumeric	Finland	F
122	ID122	0000000000001111111111100011110000000	Spanish	Germany	F
123	ID123	0000000000001111111010000000000000000	Spanish	Germany	F
124	ID124	0000000000001111111000000000000000000	Finnish	Sweden	M
125	ID125	0000000000001111110000000000000000000	Finnish	Sweden	M
126	ID126	0000000000001111110000000000000000000	Finnish	Sweden	F
127	ID127	0000000000001111110000000000000000000	Spanish	Germany	F
128	ID128	0000000000001111101101111100000000000	Spanish	Germany	F
129	ID129	0000000000001111101000000000000000000	Spanish	Germany	F
130	ID130	0000000000001111100000000000000000000	Finnish	Sweden	M
131	ID131	0000000000001111001011110000000000000	Spanish	Germany	F
132	ID132	0000000000001111001000000000000000000	Spanish	Germany	F
133	ID133	0000000000001111000111111111010000000	Spanish	Germany	M
134	ID134	0000000000001111000100000000000000000	Spanish	Germany	F
135	ID135	0000000000001111000010010000000000000	Spanish	Germany	F
136	ID136	0000000000001110010000000000000000000	Finnish	Finland	F
137	ID137	0000000000001110000000000000000000000	Finnish	Sweden	F
138	ID138	0000000000001101010000000000000000000	Spanish	Germany	F
139	ID139	0000000000001101000011111111100000000	Spanish	Germany	M
140	ID140	0000000000001100010000000000000000000	Finnish	Finland	F
141	ID141	0000000000001011101111111100000000000	Spanish	Germany	F
142	ID142	0000000000001010101001010010100011000	Finnish	Finland	F
143	ID143	0000000000001010001111000000000000000	Spanish	Germany	F
144	ID144	0000000000001001001101111000000000000	Spanish	Germany	M
145	ID145	0000000000001000000000000000000000000	Spanish	Germany	F
146	ID146	0000000000001000000000000000000000000	Spanish	Germany	M
147	ID147	0000000000000111111111111110110000000	Spanish	Germany	F
148	ID148	0000000000000111111111111000000000000	Spanish	Germany	M
149	ID149	0000000000000111111110010000000000000	Spanish	Germany	M
150	ID150	0000000000000111111110001111111000000	Spanish	Germany	M
151	ID151	0000000000000111111011111011111111111	Spanish	Germany	M
152	ID152	0000000000000111111000000000000000000	Spanish	Germany	M
153	ID153	0000000000000111111000000000000000000	Spanish	Germany	F
154	ID154	0000000000000111111000000000000000000	Spanish	Germany	M
155	ID155	0000000000000111110000000000000000000	Spanish	Germany	M
156	ID156	0000000000000111110000000000000000000	Alphanumeric	Finland	M
157	ID157	0000000000000111101111011111011101111	Spanish	Germany	M
158	ID158	0000000000000111101010111100001000000	Finnish	Finland	M
159	ID159	0000000000000111010000000000000000000	Spanish	Germany	M
160	ID160	0000000000000111000000000000000000000	Spanish	Germany	F
161	ID161	0000000000000110111111001010000000000	Spanish	Germany	F
162	ID162	0000000000000110110011100000000000000	Spanish	Germany	F
163	ID163	0000000000000110000000000010000000000	Spanish	Germany	F
164	ID164	0000000000000100000000001000010100001	Alphanumeric	Sweden	F
165	ID165	0000000000000100000000000000000000000	Finnish	Estonia	F
166	ID166	0000000000000100000000000000000000000	Finnish	Sweden	M
167	ID167	0000000000000100000000000000000000000	Spanish	Germany	M
168	ID168	0000000000000011111111111111111111111	Finnish	Finland	F
169	ID169	0000000000000011111111111111111111111	Spanish	Sweden	M
170	ID170	0000000000000011111111111111111111110	Finnish	Finland	F
171	ID171	0000000000000011111111111111111111110	Spanish	Germany	F
172	ID172	0000000000000011111111111111111111110	Spanish	Germany	M
173	ID173	0000000000000011111111111111111111000	Spanish	Germany	F
174	ID174	0000000000000011111111111111111110100	Spanish	Germany	M
175	ID175	0000000000000011111111111111111110000	Spanish	Germany	M
176	ID176	0000000000000011111111111111110111100	Spanish	Sweden	M
177	ID177	0000000000000011111111111111110000000	Spanish	Sweden	M
178	ID178	0000000000000011111111111111110000000	Spanish	Sweden	M
179	ID179	0000000000000011111111111111101111111	Spanish	Sweden	M
180	ID180	0000000000000011111111111111101111101	Finnish	Finland	F
181	ID181	0000000000000011111111111111101100000	Spanish	Sweden	F
182	ID182	0000000000000011111111111111100011110	Spanish	Germany	F
183	ID183	0000000000000011111111111111000000000	Spanish	Sweden	M
184	ID184	0000000000000011111111111100110010000	Spanish	Sweden	F
185	ID185	0000000000000011111111111100010000010	Spanish	Sweden	F
186	ID186	0000000000000011111111111100000000000	Spanish	Germany	M
187	ID187	0000000000000011111111111010101011111	Spanish	Germany	M
188	ID188	0000000000000011111111110000000000000	Spanish	Germany	M
189	ID189	0000000000000011111111101000000000000	Spanish	Germany	M
190	ID190	0000000000000011111111000000000000000	Spanish	Sweden	F
191	ID191	0000000000000011111111000000000000000	Spanish	Germany	F
192	ID192	0000000000000011111111000000000000000	Spanish	Germany	F
193	ID193	0000000000000011111110000000000000000	Spanish	Germany	M
194	ID194	0000000000000011111101000000000000000	Spanish	Germany	M
195	ID195	0000000000000011111100000010000000000	Spanish	Sweden	M
196	ID196	0000000000000011111100000000000000000	Spanish	Sweden	F
197	ID197	0000000000000011111100000000000000000	Spanish	Germany	F
198	ID198	0000000000000011111011010000000000000	Spanish	Sweden	M
199	ID199	0000000000000011111011000000000000000	Spanish	Sweden	M
200	ID200	0000000000000011111010000000000000000	Spanish	Germany	F
201	ID201	0000000000000011111010000000000000000	Spanish	Germany	M
202	ID202	0000000000000011111001000010000000000	Spanish	Germany	F
203	ID203	0000000000000011111001000000110000000	Spanish	Sweden	M
204	ID204	0000000000000011111000011100000000000	Spanish	Germany	F
205	ID205	0000000000000011111000010010000000000	Spanish	Sweden	M
206	ID206	0000000000000011111000010000100100000	Spanish	Sweden	M
207	ID207	0000000000000011111000000000000000000	Spanish	Sweden	F
208	ID208	0000000000000011111000000000000000000	Spanish	Germany	M
209	ID209	0000000000000011111000000000000000000	Spanish	Germany	M
210	ID210	0000000000000011111000000000000000000	Spanish	Germany	M
211	ID211	0000000000000011110111101111111011100	Spanish	Sweden	F
212	ID212	0000000000000011110010111000000000000	Spanish	Germany	M
213	ID213	0000000000000011110001011100000000000	Spanish	Germany	F
214	ID214	0000000000000011110001000000000000000	Spanish	Sweden	F
215	ID215	0000000000000011110001000000000000000	Spanish	Sweden	M
216	ID216	0000000000000011110000000000000000000	Spanish	Germany	M
217	ID217	0000000000000011101100100010000000000	Spanish	Germany	F
218	ID218	0000000000000011101100000000000000000	Spanish	Sweden	M
219	ID219	0000000000000011101011100000010101000	Finnish	Finland	M
220	ID220	0000000000000011101000001000000000000	Spanish	Sweden	M
221	ID221	0000000000000011101000000000000000000	Spanish	Germany	F
222	ID222	0000000000000011100010100000000000000	Spanish	Sweden	F
223	ID223	0000000000000011100000010000000000000	Spanish	Germany	M
224	ID224	0000000000000011100000000000001000000	Spanish	Sweden	M
225	ID225	0000000000000011100000000000000000000	Spanish	Sweden	F
226	ID226	0000000000000011100000000000000000000	Spanish	Germany	F
227	ID227	0000000000000011100000000000000000000	Spanish	Germany	M
228	ID228	0000000000000011100000000000000000000	Spanish	Germany	F
229	ID229	0000000000000011011010100000100000000	Spanish	Germany	M
230	ID230	0000000000000011010010000101000000000	Spanish	Germany	F
231	ID231	0000000000000011010000100100000000000	Spanish	Germany	M
232	ID232	0000000000000011010000000000000000000	Spanish	Sweden	F
233	ID233	0000000000000011010000000000000000000	Spanish	Germany	F
234	ID234	0000000000000011001110110000000000000	Spanish	Germany	F
235	ID235	0000000000000011001000000000000000000	Spanish	Germany	F
236	ID236	0000000000000011000001101000000000000	Spanish	Germany	M
237	ID237	0000000000000011000000000100000000000	Spanish	Germany	M
238	ID238	0000000000000011000000000000000000000	Spanish	Sweden	F
239	ID239	0000000000000011000000000000000000000	Spanish	Germany	F
240	ID240	0000000000000010111111111111111111111	Finnish	Finland	F
241	ID241	0000000000000010110000000000000000000	Spanish	Sweden	M
242	ID242	0000000000000010110000000000000000000	Spanish	Germany	M
243	ID243	0000000000000010100111111100000000000	Finnish	Finland	F
244	ID244	0000000000000010010101000000000000000	Spanish	Germany	M
245	ID245	0000000000000010001111100100000000000	Spanish	Germany	M
246	ID246	0000000000000010001111010101100000000	Spanish	Germany	F
247	ID247	0000000000000010001101010010000010000	Spanish	Germany	F
248	ID248	0000000000000010000100000000000000000	Spanish	Germany	F
249	ID249	0000000000000010000000100000000000000	Spanish	Germany	F
250	ID250	0000000000000010000000000000000000000	Spanish	Germany	M
251	ID251	0000000000000010000000000000000000000	Spanish	Germany	F
252	ID252	0000000000000010000000000000000000000	Spanish	Germany	M
253	ID253	0000000000000010000000000000000000000	Spanish	Germany	F
254	ID254	0000000000000010000000000000000000000	Spanish	Germany	M
255	ID255	0000000000000001111111111111111111111	Spanish	Sweden	M
256	ID256	0000000000000001111111111111111111111	Spanish	Estonia	M
257	ID257	0000000000000001111111111111111110000	Spanish	Norway	F
258	ID258	0000000000000001111111111111111011100	Spanish	Germany	M
259	ID259	0000000000000001111111111111111010001	Spanish	Norway	F
260	ID260	0000000000000001111111111111111000000	Spanish	Germany	M
261	ID261	0000000000000001111111111111110111000	Spanish	Sweden	M
262	ID262	0000000000000001111111111111110011111	Spanish	Sweden	M
263	ID263	0000000000000001111111111111110000100	Spanish	Sweden	M
264	ID264	0000000000000001111111111111110000000	Spanish	Germany	F
265	ID265	0000000000000001111111111111101000000	Spanish	Germany	F
266	ID266	0000000000000001111111111100000000001	Spanish	Germany	M
267	ID267	0000000000000001111111111011000110000	Spanish	Germany	M
268	ID268	0000000000000001111111111011000100000	Spanish	Sweden	M
269	ID269	0000000000000001111111110010000010000	Spanish	Sweden	M
270	ID270	0000000000000001111111110000100100000	Spanish	Sweden	F
271	ID271	0000000000000001111111110000000000000	Spanish	Sweden	F
272	ID272	0000000000000001111111101100000000000	Spanish	Germany	F
273	ID273	0000000000000001111111101010001100000	Spanish	Sweden	F
274	ID274	0000000000000001111111100000000000000	Spanish	Germany	F
275	ID275	0000000000000001111111011111111111111	Spanish	Germany	F
276	ID276	0000000000000001111111010011100000000	Spanish	Germany	M
277	ID277	0000000000000001111110110000000000000	Spanish	Germany	F
278	ID278	0000000000000001111110010000000000000	Spanish	Germany	M
279	ID279	0000000000000001111110000000000000000	Spanish	Germany	M
280	ID280	0000000000000001111101111101111111111	Spanish	Germany	F
281	ID281	0000000000000001111100000000000000000	Spanish	Germany	M
282	ID282	0000000000000001111011111111100011111	Spanish	Sweden	F
283	ID283	0000000000000001111010010000000000000	Spanish	Germany	F
284	ID284	0000000000000001111001001100101000000	Spanish	Germany	M
285	ID285	0000000000000001111000100000000000000	Spanish	Sweden	M
286	ID286	0000000000000001111000100000000000000	Spanish	Germany	M
287	ID287	0000000000000001111000000000000000000	Spanish	Sweden	M
288	ID288	0000000000000001111000000000000000000	Spanish	Germany	F
289	ID289	0000000000000001111000000000000000000	Spanish	Germany	F
290	ID290	0000000000000001111000000000000000000	Spanish	Germany	F
291	ID291	0000000000000001110111111100011111111	Spanish	Germany	F
292	ID292	0000000000000001110110000000000000000	Spanish	Sweden	M
293	ID293	0000000000000001110110000000000000000	Spanish	Germany	F
294	ID294	0000000000000001110101000000000000000	Spanish	Germany	M
295	ID295	0000000000000001110000000000000000000	Spanish	Germany	M
296	ID296	0000000000000001101111111111111111100	Spanish	Germany	F
297	ID297	0000000000000001101111100000000000000	Spanish	Germany	F
298	ID298	0000000000000001101110000000000000000	Spanish	Germany	F
299	ID299	0000000000000001101110000000000000000	Spanish	Germany	M
300	ID300	0000000000000001101011101101010100110	Spanish	Germany	F
301	ID301	0000000000000001101000000000000000000	Spanish	Germany	M
302	ID302	0000000000000001100001010000000000000	Spanish	Sweden	M
303	ID303	0000000000000001100000000101000000000	Spanish	Sweden	F
304	ID304	0000000000000001100000000100000000000	Spanish	Germany	F
305	ID305	0000000000000001100000000010000000000	Spanish	Germany	F
306	ID306	0000000000000001100000000000000000000	Spanish	Sweden	M
307	ID307	0000000000000001100000000000000000000	Spanish	Germany	F
308	ID308	0000000000000001011000000000000000000	Spanish	Germany	F
309	ID309	0000000000000001010110110100000000000	Spanish	Sweden	F
310	ID310	0000000000000001010001000000000000000	Finnish	Finland	M
311	ID311	0000000000000001001000011011010000000	Spanish	Sweden	M
312	ID312	0000000000000001000101100000100000000	Spanish	Germany	F
313	ID313	0000000000000001000001000000000000000	Spanish	Sweden	F
314	ID314	0000000000000001000000100000000000000	Spanish	Sweden	M
315	ID315	0000000000000001000000000100000000000	Spanish	Germany	M
316	ID316	0000000000000001000000000000000000001	Spanish	Estonia	F
317	ID317	0000000000000001000000000000000000000	Spanish	Sweden	F
318	ID318	0000000000000001000000000000000000000	Spanish	Sweden	F
319	ID319	0000000000000001000000000000000000000	Spanish	Sweden	M
320	ID320	0000000000000001000000000000000000000	Spanish	Germany	M
321	ID321	0000000000000001000000000000000000000	Spanish	Germany	M
322	ID322	0000000000000001000000000000000000000	Spanish	Germany	F
323	ID323	0000000000000001000000000000000000000	Spanish	Germany	F
324	ID324	0000000000000001000000000000000000000	Spanish	Germany	M
325	ID325	0000000000000001000000000000000000000	Spanish	Germany	F
326	ID326	0000000000000000111111111111111111111	ELSA	Germany	M
327	ID327	0000000000000000111111111111111111111	ELSA	Germany	M
328	ID328	0000000000000000111111111111111111100	Spanish	Sweden	F
329	ID329	0000000000000000111111111111111000000	Spanish	Norway	F
330	ID330	0000000000000000111111111111111000000	Spanish	Germany	M
331	ID331	0000000000000000111111111111110000000	ELSA	Germany	M
332	ID332	0000000000000000111111111111100000000	ELSA	Germany	F
333	ID333	0000000000000000111111111111100000000	ELSA	Germany	F
334	ID334	0000000000000000111111111111010000000	ELSA	Germany	M
335	ID335	0000000000000000111111111111000000000	Spanish	Sweden	M
336	ID336	0000000000000000111111111111000000000	ELSA	Germany	F
337	ID337	0000000000000000111111111110001000000	Spanish	Sweden	M
338	ID338	0000000000000000111111111110000010000	ELSA	Germany	M
339	ID339	0000000000000000111111111110000000000	ELSA	Germany	F
340	ID340	0000000000000000111111111110000000000	Spanish	Germany	M
341	ID341	0000000000000000111111111101110111010	Spanish	Sweden	M
342	ID342	0000000000000000111111111100000000000	ELSA	Germany	F
343	ID343	0000000000000000111111111011111000011	Spanish	Sweden	F
344	ID344	0000000000000000111111111000111100000	Spanish	Germany	M
345	ID345	0000000000000000111111111000100100000	Spanish	Sweden	M
346	ID346	0000000000000000111111111000000000000	Spanish	Germany	F
347	ID347	0000000000000000111111110111111100000	Spanish	Sweden	M
348	ID348	0000000000000000111111110111010001000	Spanish	Sweden	F
349	ID349	0000000000000000111111110011111111111	Spanish	Germany	M
350	ID350	0000000000000000111111110010000000000	Spanish	Sweden	M
351	ID351	0000000000000000111111110000000000000	Spanish	Germany	F
352	ID352	0000000000000000111111101110011111110	ELSA	Germany	F
353	ID353	0000000000000000111111100000000000000	ELSA	Germany	F
354	ID354	0000000000000000111111100000000000000	ELSA	Germany	F
355	ID355	0000000000000000111111100000000000000	ELSA	Germany	M
356	ID356	0000000000000000111111100000000000000	Spanish	Germany	M
357	ID357	0000000000000000111111011101111111111	ELSA	Germany	M
358	ID358	0000000000000000111111010000000000110	Spanish	Sweden	M
359	ID359	0000000000000000111111010000000000000	ELSA	Germany	F
360	ID360	0000000000000000111111001001000000000	ELSA	Germany	M
361	ID361	0000000000000000111110010000000000000	Spanish	Germany	M
362	ID362	0000000000000000111110001011001000000	Spanish	Sweden	M
363	ID363	0000000000000000111110000000000000000	Spanish	Germany	M
364	ID364	0000000000000000111110000000000000000	ELSA	Germany	F
365	ID365	0000000000000000111100010110011000000	Spanish	Sweden	F
366	ID366	0000000000000000111100010101111111101	ELSA	Germany	F
367	ID367	0000000000000000111100000000000000000	ELSA	Germany	F
368	ID368	0000000000000000111010010101000000000	Spanish	Germany	F
369	ID369	0000000000000000111000001000010000000	Spanish	Sweden	F
370	ID370	0000000000000000111000000110011000000	Spanish	Estonia	M
371	ID371	0000000000000000111000000000000000000	ELSA	Germany	F
372	ID372	0000000000000000110111111110000000100	ELSA	Germany	F
373	ID373	0000000000000000110111000000000000000	ELSA	Germany	M
374	ID374	0000000000000000110110100000000000000	ELSA	Germany	M
375	ID375	0000000000000000110011100000000000000	ELSA	Germany	F
376	ID376	0000000000000000110010100000000000000	ELSA	Germany	F
377	ID377	0000000000000000110010010100000000000	Spanish	Sweden	F
378	ID378	0000000000000000110010000000000000000	ELSA	Germany	M
379	ID379	0000000000000000110000000000000000000	ELSA	Germany	M
380	ID380	0000000000000000101111110111101000100	Finnish	Finland	M
381	ID381	0000000000000000101111001000000000000	ELSA	Germany	F
382	ID382	0000000000000000101110100000000000000	Finnish	Finland	F
383	ID383	0000000000000000101110000000000000000	ELSA	Germany	F
384	ID384	0000000000000000101100100000000000000	ELSA	Germany	F
385	ID385	0000000000000000101100000000000000000	Spanish	Sweden	F
386	ID386	0000000000000000101100000000000000000	ELSA	Germany	M
387	ID387	0000000000000000101010000000000000000	ELSA	Germany	F
388	ID388	0000000000000000101001100100000000000	ELSA	Germany	M
389	ID389	0000000000000000101001100010000000000	Spanish	Germany	M
390	ID390	0000000000000000101001011000000001000	Finnish	Finland	F
391	ID391	0000000000000000100101000000000000000	Spanish	Sweden	M
392	ID392	0000000000000000100010100010000000000	ELSA	Germany	F
393	ID393	0000000000000000100001000000000000000	Spanish	Sweden	M
394	ID394	0000000000000000100000011000000000000	ELSA	Germany	F
395	ID395	0000000000000000100000001000001000000	Spanish	Sweden	F
396	ID396	0000000000000000100000000010000000100	Spanish	Estonia	F
397	ID397	0000000000000000100000000000100000000	Spanish	Sweden	F
398	ID398	0000000000000000100000000000000000000	Finnish	Finland	M
399	ID399	0000000000000000100000000000000000000	Spanish	Sweden	M
400	ID400	0000000000000000100000000000000000000	Spanish	Germany	F
401	ID401	0000000000000000100000000000000000000	ELSA	Germany	F
402	ID402	0000000000000000100000000000000000000	ELSA	Germany	F
403	ID403	0000000000000000100000000000000000000	ELSA	Germany	M
404	ID404	0000000000000000100000000000000000000	Spanish	Germany	F
405	ID405	0000000000000000100000000000000000000	Spanish	Germany	F
406	ID406	0000000000000000011111111111111111111	Spanish	Sweden	M
407	ID407	0000000000000000011111111111111111111	Spanish	Sweden	M
408	ID408	0000000000000000011111111111111111111	Spanish	Germany	M
409	ID409	0000000000000000011111111111111111111	Spanish	Germany	F
410	ID410	0000000000000000011111111111111111111	Spanish	Germany	M
411	ID411	0000000000000000011111111111111111110	Spanish	Sweden	F
412	ID412	0000000000000000011111111111111111110	ELSA	Germany	M
413	ID413	0000000000000000011111111111111111011	Spanish	Sweden	M
414	ID414	0000000000000000011111111111111101010	Spanish	Germany	F
415	ID415	0000000000000000011111111111111100000	Spanish	Sweden	F
416	ID416	0000000000000000011111111111111011111	Spanish	Sweden	F
417	ID417	0000000000000000011111111111111001011	ELSA	Germany	F
418	ID418	0000000000000000011111111111111000000	Spanish	Norway	F
419	ID419	0000000000000000011111111111110000000	Spanish	Sweden	M
420	ID420	0000000000000000011111111110110100000	Spanish	Sweden	F
421	ID421	0000000000000000011111111110011011000	Spanish	Sweden	M
422	ID422	0000000000000000011111111101111111111	ELSA	Germany	M
423	ID423	0000000000000000011111111101111111011	ELSA	Germany	M
424	ID424	0000000000000000011111111100110100000	ELSA	Germany	F
425	ID425	0000000000000000011111111011010000000	Spanish	Sweden	M
426	ID426	0000000000000000011111111010010000000	Spanish	Sweden	M
427	ID427	0000000000000000011111111000000000000	Spanish	Sweden	F
428	ID428	0000000000000000011111110111111110011	Spanish	Sweden	F
429	ID429	0000000000000000011111110100000000000	Spanish	Sweden	M
430	ID430	0000000000000000011111110100000000000	Spanish	Germany	F
431	ID431	0000000000000000011111110000000000000	Spanish	Sweden	F
432	ID432	0000000000000000011111011111101011110	ELSA	Germany	F
433	ID433	0000000000000000011110110000000001000	Spanish	Sweden	F
434	ID434	0000000000000000011110100000011000000	Spanish	Sweden	F
435	ID435	0000000000000000011101001000000000000	Spanish	Sweden	F
436	ID436	0000000000000000011100000000000000000	Spanish	Sweden	M
437	ID437	0000000000000000011100000000000000000	Spanish	Sweden	F
438	ID438	0000000000000000011100000000000000000	Spanish	Germany	F
439	ID439	0000000000000000011100000000000000000	ELSA	Germany	M
440	ID440	0000000000000000011010001100000000000	Spanish	Germany	F
441	ID441	0000000000000000011001110000000000000	ELSA	Germany	M
442	ID442	0000000000000000011001010000000100000	Spanish	Sweden	F
443	ID443	0000000000000000011001000000000000000	Spanish	Sweden	M
444	ID444	0000000000000000011000000000000000000	Spanish	Sweden	F
445	ID445	0000000000000000011000000000000000000	Spanish	Germany	M
446	ID446	0000000000000000011000000000000000000	Spanish	Germany	M
447	ID447	0000000000000000010111101000000000000	ELSA	Germany	M
448	ID448	0000000000000000010110010001110000000	Spanish	Sweden	M
449	ID449	0000000000000000010110000000000000000	Spanish	Germany	F
450	ID450	0000000000000000010100001010000000000	Spanish	Sweden	M
451	ID451	0000000000000000010011111111111111111	ELSA	Czech Republic	F
452	ID452	0000000000000000010000000000000000000	Spanish	Sweden	M
453	ID453	0000000000000000010000000000000000000	Spanish	Sweden	M
454	ID454	0000000000000000010000000000000000000	Spanish	Sweden	F
455	ID455	0000000000000000010000000000000000000	Spanish	Sweden	F
456	ID456	0000000000000000010000000000000000000	Spanish	Sweden	M
457	ID457	0000000000000000010000000000000000000	Spanish	Sweden	F
458	ID458	0000000000000000010000000000000000000	Spanish	Sweden	F
459	ID459	0000000000000000010000000000000000000	Spanish	Sweden	M
460	ID460	0000000000000000010000000000000000000	Spanish	Sweden	F
461	ID461	0000000000000000010000000000000000000	Spanish	Sweden	F
462	ID462	0000000000000000010000000000000000000	ELSA	Germany	M
463	ID463	0000000000000000010000000000000000000	ELSA	Germany	F
464	ID464	0000000000000000010000000000000000000	Spanish	Germany	F
465	ID465	0000000000000000010000000000000000000	Spanish	Germany	F
466	ID466	0000000000000000001111111111111111111	Spanish	Estonia	M
467	ID467	0000000000000000001111111111111111111	Spanish	Sweden	F
468	ID468	0000000000000000001111111111111111111	Spanish	Sweden	M
469	ID469	0000000000000000001111111111111111111	Spanish	Sweden	F
470	ID470	0000000000000000001111111111111111111	ELSA	Germany	F
471	ID471	0000000000000000001111111111111111111	ELSA	Germany	M
472	ID472	0000000000000000001111111111111111111	ELSA	Germany	F
473	ID473	0000000000000000001111111111111111111	ELSA	Germany	M
474	ID474	0000000000000000001111111111111111111	ELSA	Germany	M
475	ID475	0000000000000000001111111111111111111	ELSA	Germany	M
476	ID476	0000000000000000001111111111111111111	Spanish	Germany	M
477	ID477	0000000000000000001111111111111111110	Spanish	Sweden	F
478	ID478	0000000000000000001111111111111111110	ELSA	Germany	F
479	ID479	0000000000000000001111111111111111110	ELSA	Germany	F
480	ID480	0000000000000000001111111111111111100	Spanish	Sweden	F
481	ID481	0000000000000000001111111111111111100	ELSA	Germany	F
482	ID482	0000000000000000001111111111111111100	ELSA	Germany	M
483	ID483	0000000000000000001111111111111111000	ELSA	Germany	M
484	ID484	0000000000000000001111111111111111000	Spanish	Germany	M
485	ID485	0000000000000000001111111111111110000	ELSA	Germany	F
486	ID486	0000000000000000001111111111111001111	ELSA	Czech Republic	M
487	ID487	0000000000000000001111111111111001111	Spanish	Sweden	M
488	ID488	0000000000000000001111111111111001100	Spanish	Sweden	M
489	ID489	0000000000000000001111111111111000000	Spanish	Sweden	M
490	ID490	0000000000000000001111111111110000000	ELSA	Germany	M
491	ID491	0000000000000000001111111111101111110	Spanish	Sweden	F
492	ID492	0000000000000000001111111111101000000	ELSA	Germany	M
493	ID493	0000000000000000001111111111011111100	ELSA	Germany	M
494	ID494	0000000000000000001111111111011000000	ELSA	Germany	M
495	ID495	0000000000000000001111111111000000010	Spanish	Germany	M
496	ID496	0000000000000000001111111110111111111	Spanish	Germany	M
497	ID497	0000000000000000001111111110000000000	ELSA	Germany	M
498	ID498	0000000000000000001111111110000000000	Spanish	Germany	M
499	ID499	0000000000000000001111111101000000000	ELSA	Germany	M
500	ID500	0000000000000000001111111100100101110	Spanish	Sweden	F
501	ID501	0000000000000000001111111100100000000	ELSA	Germany	M
502	ID502	0000000000000000001111111100001000000	Spanish	Sweden	M
503	ID503	0000000000000000001111111100000000000	ELSA	Germany	M
504	ID504	0000000000000000001111111011000110000	Spanish	Sweden	M
505	ID505	0000000000000000001111110100110100000	Spanish	Sweden	F
506	ID506	0000000000000000001111110100100000000	Spanish	Sweden	F
507	ID507	0000000000000000001111110010101100000	Spanish	Sweden	M
508	ID508	0000000000000000001111110001000000000	Spanish	Sweden	M
509	ID509	0000000000000000001111110001000000000	ELSA	Germany	M
510	ID510	0000000000000000001111110001000000000	Spanish	Germany	F
511	ID511	0000000000000000001111110000000000000	Spanish	Germany	F
512	ID512	0000000000000000001111101000000000000	ELSA	Germany	M
513	ID513	0000000000000000001111101000000000000	Spanish	Germany	F
514	ID514	0000000000000000001111100100000000000	ELSA	Germany	F
515	ID515	0000000000000000001111100011110100100	Spanish	Sweden	M
516	ID516	0000000000000000001111100000100000000	Spanish	Sweden	F
517	ID517	0000000000000000001111100000000000000	Spanish	Germany	F
518	ID518	0000000000000000001111011111100000000	Spanish	Sweden	M
519	ID519	0000000000000000001111011111000000000	ELSA	Germany	F
520	ID520	0000000000000000001111011100111100000	Spanish	Sweden	F
521	ID521	0000000000000000001111011100000000000	Spanish	Sweden	M
522	ID522	0000000000000000001111010100000000000	ELSA	Germany	M
523	ID523	0000000000000000001111010011111000000	Spanish	Sweden	M
524	ID524	0000000000000000001111000100000000000	Spanish	Sweden	F
525	ID525	0000000000000000001111000000010000000	Spanish	Sweden	F
526	ID526	0000000000000000001111000000000000000	ELSA	Germany	M
527	ID527	0000000000000000001111000000000000000	ELSA	Germany	F
528	ID528	0000000000000000001111000000000000000	ELSA	Germany	F
529	ID529	0000000000000000001111000000000000000	Spanish	Germany	F
530	ID530	0000000000000000001111000000000000000	Spanish	Germany	M
531	ID531	0000000000000000001111000000000000000	Spanish	Germany	F
532	ID532	0000000000000000001110111111101011010	Spanish	Sweden	M
533	ID533	0000000000000000001110110111111111011	Spanish	Sweden	F
534	ID534	0000000000000000001110010100000000000	Spanish	Sweden	M
535	ID535	0000000000000000001110000100000001000	Spanish	Sweden	M
536	ID536	0000000000000000001110000010000000000	ELSA	Germany	M
537	ID537	0000000000000000001110000000010001000	Spanish	Sweden	F
538	ID538	0000000000000000001110000000000000000	Spanish	Germany	M
539	ID539	0000000000000000001101111111111111101	Spanish	Germany	F
540	ID540	0000000000000000001101111011111111111	Spanish	Sweden	F
541	ID541	0000000000000000001101101000000000000	ELSA	Germany	F
542	ID542	0000000000000000001101100101111000000	Finnish	Finland	F
543	ID543	0000000000000000001101011001111111100	Spanish	Sweden	F
544	ID544	0000000000000000001101010000111000000	Spanish	Sweden	M
545	ID545	0000000000000000001101000000001000000	ELSA	Germany	F
546	ID546	0000000000000000001101000000000000000	Spanish	Sweden	F
547	ID547	0000000000000000001100001000000000000	Spanish	Sweden	M
548	ID548	0000000000000000001100000001000000000	ELSA	Germany	F
549	ID549	0000000000000000001100000000000000000	Spanish	Sweden	M
550	ID550	0000000000000000001100000000000000000	ELSA	Germany	F
551	ID551	0000000000000000001100000000000000000	ELSA	Germany	F
552	ID552	0000000000000000001100000000000000000	Spanish	Germany	M
553	ID553	0000000000000000001100000000000000000	Spanish	Germany	M
554	ID554	0000000000000000001011111110000000000	ELSA	Germany	M
555	ID555	0000000000000000001011011111000000000	Spanish	Germany	M
556	ID556	0000000000000000001010111001001000000	Spanish	Sweden	M
557	ID557	0000000000000000001010100000000000000	Spanish	Germany	F
558	ID558	0000000000000000001010001000000000000	ELSA	Germany	M
559	ID559	0000000000000000001001011101000000000	Spanish	Germany	F
560	ID560	0000000000000000001001000000000000000	ELSA	Germany	F
561	ID561	0000000000000000001000010000000000000	ELSA	Germany	F
562	ID562	0000000000000000001000001000000001000	ELSA	Germany	F
563	ID563	0000000000000000001000000000000000000	Spanish	Estonia	M
564	ID564	0000000000000000001000000000000000000	Spanish	Sweden	F
565	ID565	0000000000000000001000000000000000000	Spanish	Sweden	M
566	ID566	0000000000000000001000000000000000000	ELSA	Germany	F
567	ID567	0000000000000000001000000000000000000	ELSA	Germany	F
568	ID568	0000000000000000001000000000000000000	ELSA	Germany	F
569	ID569	0000000000000000001000000000000000000	ELSA	Germany	F
570	ID570	0000000000000000001000000000000000000	Spanish	Germany	M
571	ID571	0000000000000000001000000000000000000	Spanish	Estonia	F
572	ID572	0000000000000000000111111111111111111	Spanish	Sweden	F
573	ID573	0000000000000000000111111111111111111	ELSA	Sweden	F
574	ID574	0000000000000000000111111111111111111	ELSA	Sweden	F
575	ID575	0000000000000000000111111111111111111	ELSA	Germany	M
576	ID576	0000000000000000000111111111111111111	ELSA	Germany	M
577	ID577	0000000000000000000111111111111111111	ELSA	Germany	F
578	ID578	0000000000000000000111111111111111111	ELSA	Germany	F
579	ID579	0000000000000000000111111111111111111	ELSA	Germany	M
580	ID580	0000000000000000000111111111111111111	ELSA	Germany	M
581	ID581	0000000000000000000111111111111111110	ELSA	Germany	M
582	ID582	0000000000000000000111111111111111101	ELSA	Norway	M
583	ID583	0000000000000000000111111111111111100	ELSA	Germany	F
584	ID584	0000000000000000000111111111111111000	ELSA	Sweden	M
585	ID585	0000000000000000000111111111111110000	ELSA	Germany	F
586	ID586	0000000000000000000111111111111101000	ELSA	Norway	M
587	ID587	0000000000000000000111111111111100000	ELSA	Norway	M
588	ID588	0000000000000000000111111111111100000	ELSA	Germany	F
589	ID589	0000000000000000000111111111111100000	ELSA	Germany	M
590	ID590	0000000000000000000111111111111000000	ELSA	Sweden	M
591	ID591	0000000000000000000111111111111000000	ELSA	Germany	M
592	ID592	0000000000000000000111111111111000000	ELSA	Germany	M
593	ID593	0000000000000000000111111111100000000	ELSA	Germany	M
594	ID594	0000000000000000000111111111100000000	ELSA	Germany	F
595	ID595	0000000000000000000111111111000000000	ELSA	Germany	M
596	ID596	0000000000000000000111111110111111000	ELSA	Sweden	F
597	ID597	0000000000000000000111111110000000000	ELSA	Germany	M
598	ID598	0000000000000000000111111110000000000	ELSA	Germany	M
599	ID599	0000000000000000000111111101111111111	ELSA	Sweden	M
600	ID600	0000000000000000000111111101111111110	ELSA	Germany	F
601	ID601	0000000000000000000111111101100000000	ELSA	Germany	F
602	ID602	0000000000000000000111111100100000000	ELSA	Germany	F
603	ID603	0000000000000000000111111100000010000	Spanish	Sweden	M
604	ID604	0000000000000000000111111100000000000	ELSA	Sweden	M
605	ID605	0000000000000000000111111100000000000	ELSA	Sweden	M
606	ID606	0000000000000000000111111100000000000	ELSA	Germany	F
607	ID607	0000000000000000000111111100000000000	ELSA	Germany	M
608	ID608	0000000000000000000111111100000000000	ELSA	Germany	F
609	ID609	0000000000000000000111111011111111110	ELSA	Sweden	F
610	ID610	0000000000000000000111111000000000000	ELSA	Germany	M
611	ID611	0000000000000000000111111000000000000	ELSA	Germany	M
612	ID612	0000000000000000000111110110000000000	ELSA	Finland	M
613	ID613	0000000000000000000111110000000000000	ELSA	Sweden	M
614	ID614	0000000000000000000111101111111111111	ELSA	Germany	F
615	ID615	0000000000000000000111101011000000011	Spanish	Estonia	M
616	ID616	0000000000000000000111101001000100000	ELSA	Sweden	M
617	ID617	0000000000000000000111101000000000000	Spanish	Sweden	F
618	ID618	0000000000000000000111101000000000000	ELSA	Germany	F
619	ID619	0000000000000000000111100000100111110	ELSA	Germany	M
620	ID620	0000000000000000000111100000000000000	Spanish	Estonia	M
621	ID621	0000000000000000000111100000000000000	Spanish	Sweden	M
622	ID622	0000000000000000000111100000000000000	ELSA	Sweden	M
623	ID623	0000000000000000000111100000000000000	ELSA	Germany	F
624	ID624	0000000000000000000111100000000000000	ELSA	Germany	M
625	ID625	0000000000000000000111100000000000000	ELSA	Germany	F
626	ID626	0000000000000000000111100000000000000	ELSA	Germany	F
627	ID627	0000000000000000000111100000000000000	ELSA	Germany	M
628	ID628	0000000000000000000111100000000000000	ELSA	Germany	F
629	ID629	0000000000000000000111011000000000000	ELSA	Germany	F
630	ID630	0000000000000000000111001011100000000	ELSA	Germany	F
631	ID631	0000000000000000000110110110101001100	ELSA	Germany	F
632	ID632	0000000000000000000110100000000000000	ELSA	Germany	M
633	ID633	0000000000000000000101111100000000000	ELSA	Germany	F
634	ID634	0000000000000000000100110000000000000	ELSA	Germany	M
635	ID635	0000000000000000000100011000000000000	ELSA	Germany	M
636	ID636	0000000000000000000100010000000010000	Spanish	Sweden	F
637	ID637	0000000000000000000100000010000000000	ELSA	Germany	F
638	ID638	0000000000000000000100000000010000000	ELSA	Germany	M
639	ID639	0000000000000000000100000000000000000	ELSA	Germany	M
640	ID640	0000000000000000000100000000000000000	ELSA	Germany	F
641	ID641	0000000000000000000100000000000000000	ELSA	Germany	M
642	ID642	0000000000000000000100000000000000000	ELSA	Germany	F
643	ID643	0000000000000000000011111111111111111	Spanish	Sweden	F
644	ID644	0000000000000000000011111111111111111	Spanish	Norway	M
645	ID645	0000000000000000000011111111111111111	ELSA	Norway	F
646	ID646	0000000000000000000011111111111111111	ELSA	Germany	M
647	ID647	0000000000000000000011111111111111111	ELSA	Germany	F
648	ID648	0000000000000000000011111111111111111	ELSA	Germany	F
649	ID649	0000000000000000000011111111111111111	ELSA	Germany	M
650	ID650	0000000000000000000011111111111111111	ELSA	Germany	M
651	ID651	0000000000000000000011111111111111111	ELSA	Germany	M
652	ID652	0000000000000000000011111111111111111	ELSA	Germany	M
653	ID653	0000000000000000000011111111111111111	ELSA	Germany	M
654	ID654	0000000000000000000011111111111111110	ELSA	Germany	M
655	ID655	0000000000000000000011111111111111100	Spanish	Sweden	F
656	ID656	0000000000000000000011111111111111100	ELSA	Germany	F
657	ID657	0000000000000000000011111111111110000	Spanish	Sweden	M
658	ID658	0000000000000000000011111111111101111	Spanish	Sweden	F
659	ID659	0000000000000000000011111111111101110	Spanish	Sweden	F
660	ID660	0000000000000000000011111111111100000	ELSA	Norway	M
661	ID661	0000000000000000000011111111111000000	ELSA	Norway	F
662	ID662	0000000000000000000011111111110000000	ELSA	Germany	M
663	ID663	0000000000000000000011111111101101100	ELSA	Germany	M
664	ID664	0000000000000000000011111111100000000	Spanish	Sweden	M
665	ID665	0000000000000000000011111111100000000	ELSA	Germany	M
666	ID666	0000000000000000000011111111100000000	ELSA	Germany	F
667	ID667	0000000000000000000011111111011110110	ELSA	Sweden	F
668	ID668	0000000000000000000011111111011100000	ELSA	Sweden	F
669	ID669	0000000000000000000011111111010111000	Spanish	Estonia	F
670	ID670	0000000000000000000011111111010010110	Spanish	Sweden	M
671	ID671	0000000000000000000011111111010000000	ELSA	Sweden	F
672	ID672	0000000000000000000011111111010000000	ELSA	Germany	M
673	ID673	0000000000000000000011111111001100000	Spanish	Sweden	F
674	ID674	0000000000000000000011111111000000000	Spanish	Sweden	M
675	ID675	0000000000000000000011111101111100000	ELSA	Germany	M
676	ID676	0000000000000000000011111100110100000	ELSA	Sweden	F
677	ID677	0000000000000000000011111100000000000	ELSA	Germany	M
678	ID678	0000000000000000000011111011111110101	ELSA	Sweden	F
679	ID679	0000000000000000000011111011101000101	ELSA	Germany	M
680	ID680	0000000000000000000011111000000000000	ELSA	Germany	M
681	ID681	0000000000000000000011111000000000000	ELSA	Germany	F
682	ID682	0000000000000000000011111000000000000	ELSA	Germany	M
683	ID683	0000000000000000000011110110000000000	ELSA	Germany	F
684	ID684	0000000000000000000011110001000000000	ELSA	Germany	M
685	ID685	0000000000000000000011110000010000000	ELSA	Sweden	M
686	ID686	0000000000000000000011110000000000000	ELSA	Sweden	F
687	ID687	0000000000000000000011110000000000000	ELSA	Germany	F
688	ID688	0000000000000000000011110000000000000	ELSA	Germany	M
689	ID689	0000000000000000000011100000000000010	ELSA	Sweden	M
690	ID690	0000000000000000000011100000000000000	ELSA	Sweden	M
691	ID691	0000000000000000000011100000000000000	ELSA	Germany	M
692	ID692	0000000000000000000011100000000000000	ELSA	Germany	M
693	ID693	0000000000000000000011100000000000000	ELSA	Germany	M
694	ID694	0000000000000000000011011111111111110	ELSA	Germany	M
695	ID695	0000000000000000000011001000000110000	ELSA	Finland	F
696	ID696	0000000000000000000011001000000000000	ELSA	Sweden	M
697	ID697	0000000000000000000011000110000000000	Spanish	Estonia	M
698	ID698	0000000000000000000011000100000000000	ELSA	Germany	M
699	ID699	0000000000000000000011000000000000000	ELSA	Sweden	M
700	ID700	0000000000000000000011000000000000000	ELSA	Sweden	M
701	ID701	0000000000000000000011000000000000000	ELSA	Germany	F
702	ID702	0000000000000000000011000000000000000	ELSA	Germany	F
703	ID703	0000000000000000000011000000000000000	ELSA	Germany	M
704	ID704	0000000000000000000011000000000000000	ELSA	Germany	M
705	ID705	0000000000000000000011000000000000000	ELSA	Germany	F
706	ID706	0000000000000000000011000000000000000	ELSA	Germany	M
707	ID707	0000000000000000000010111111111001111	ELSA	Germany	F
708	ID708	0000000000000000000010111111000000000	ELSA	Germany	M
709	ID709	0000000000000000000010111101000000000	ELSA	Finland	F
710	ID710	0000000000000000000010100110100000000	ELSA	Germany	F
711	ID711	0000000000000000000010100000001000000	ELSA	Germany	M
712	ID712	0000000000000000000010100000000000000	ELSA	Germany	F
713	ID713	0000000000000000000010000000000100000	ELSA	Sweden	F
714	ID714	0000000000000000000010000000000000000	ELSA	Sweden	M
715	ID715	0000000000000000000010000000000000000	ELSA	Sweden	F
716	ID716	0000000000000000000010000000000000000	ELSA	Sweden	F
717	ID717	0000000000000000000010000000000000000	ELSA	Sweden	F
718	ID718	0000000000000000000010000000000000000	ELSA	Sweden	M
719	ID719	0000000000000000000010000000000000000	ELSA	Sweden	M
720	ID720	0000000000000000000010000000000000000	ELSA	Sweden	F
721	ID721	0000000000000000000010000000000000000	ELSA	Sweden	M
722	ID722	0000000000000000000010000000000000000	ELSA	Germany	M
723	ID723	0000000000000000000010000000000000000	ELSA	Germany	M
724	ID724	0000000000000000000010000000000000000	ELSA	Germany	M
725	ID725	0000000000000000000010000000000000000	ELSA	Germany	F
726	ID726	0000000000000000000010000000000000000	ELSA	Germany	M
727	ID727	0000000000000000000010000000000000000	ELSA	Germany	F
728	ID728	0000000000000000000010000000000000000	ELSA	Germany	M
729	ID729	0000000000000000000001111111111111111	ELSA	Sweden	F
730	ID730	0000000000000000000001111111111111111	ELSA	Sweden	F
731	ID731	0000000000000000000001111111111111111	ELSA	Sweden	M
732	ID732	0000000000000000000001111111111111111	ELSA	Sweden	F
733	ID733	0000000000000000000001111111111111111	ELSA	Sweden	F
734	ID734	0000000000000000000001111111111111111	ELSA	Sweden	M
735	ID735	0000000000000000000001111111111111111	ELSA	Sweden	M
736	ID736	0000000000000000000001111111111111111	ELSA	Sweden	F
737	ID737	0000000000000000000001111111111111111	ELSA	Germany	F
738	ID738	0000000000000000000001111111111111111	ELSA	Germany	M
739	ID739	0000000000000000000001111111111111111	ELSA	Germany	M
740	ID740	0000000000000000000001111111111111111	ELSA	Germany	M
741	ID741	0000000000000000000001111111111111111	ELSA	Germany	M
742	ID742	0000000000000000000001111111111111111	ELSA	Germany	M
743	ID743	0000000000000000000001111111111111111	ELSA	Germany	M
744	ID744	0000000000000000000001111111111111111	ELSA	Germany	M
745	ID745	0000000000000000000001111111111111111	ELSA	Germany	M
746	ID746	0000000000000000000001111111111111110	ELSA	Sweden	F
747	ID747	0000000000000000000001111111111111110	ELSA	Sweden	M
748	ID748	0000000000000000000001111111111111110	ELSA	Germany	M
749	ID749	0000000000000000000001111111111111110	ELSA	Germany	M
750	ID750	0000000000000000000001111111111111100	ELSA	Sweden	F
751	ID751	0000000000000000000001111111111111100	ELSA	Germany	M
752	ID752	0000000000000000000001111111111111000	ELSA	Germany	M
753	ID753	0000000000000000000001111111111111000	ELSA	Germany	M
754	ID754	0000000000000000000001111111111111000	ELSA	Germany	M
755	ID755	0000000000000000000001111111111110100	ELSA	Sweden	M
756	ID756	0000000000000000000001111111111110000	ELSA	Germany	M
757	ID757	0000000000000000000001111111111110000	ELSA	Germany	F
758	ID758	0000000000000000000001111111111101000	ELSA	Germany	F
759	ID759	0000000000000000000001111111111100000	ELSA	Germany	M
760	ID760	0000000000000000000001111111111100000	ELSA	Germany	M
761	ID761	0000000000000000000001111111111100000	ELSA	Germany	M
762	ID762	0000000000000000000001111111111011111	ELSA	Sweden	F
763	ID763	0000000000000000000001111111111011011	ELSA	Sweden	M
764	ID764	0000000000000000000001111111111000000	ELSA	Sweden	F
765	ID765	0000000000000000000001111111110100000	ELSA	Germany	M
766	ID766	0000000000000000000001111111110010000	ELSA	Sweden	F
767	ID767	0000000000000000000001111111110001100	ELSA	Germany	M
768	ID768	0000000000000000000001111111110000000	ELSA	Sweden	F
769	ID769	0000000000000000000001111111110000000	ELSA	Germany	M
770	ID770	0000000000000000000001111111110000000	ELSA	Germany	F
771	ID771	0000000000000000000001111111101100000	ELSA	Sweden	F
772	ID772	0000000000000000000001111111101000000	ELSA	Germany	M
773	ID773	0000000000000000000001111111100100100	Spanish	Sweden	M
774	ID774	0000000000000000000001111111100000111	ELSA	Germany	F
775	ID775	0000000000000000000001111111100000000	ELSA	Norway	F
776	ID776	0000000000000000000001111111100000000	ELSA	Germany	M
777	ID777	0000000000000000000001111111000000000	ELSA	Germany	M
778	ID778	0000000000000000000001111111000000000	ELSA	Germany	M
779	ID779	0000000000000000000001111111000000000	ELSA	Germany	F
780	ID780	0000000000000000000001111110111111111	ELSA	Germany	M
781	ID781	0000000000000000000001111110111111111	ELSA	Germany	M
782	ID782	0000000000000000000001111110111111110	ELSA	Germany	M
783	ID783	0000000000000000000001111110111100000	ELSA	Sweden	M
784	ID784	0000000000000000000001111110000000000	ELSA	Germany	F
785	ID785	0000000000000000000001111100000000000	ELSA	Sweden	F
786	ID786	0000000000000000000001111100000000000	ELSA	Germany	F
787	ID787	0000000000000000000001111100000000000	ELSA	Germany	M
788	ID788	0000000000000000000001111001100000000	ELSA	Germany	F
789	ID789	0000000000000000000001111000100000010	ELSA	Sweden	F
790	ID790	0000000000000000000001111000000000000	ELSA	Germany	F
791	ID791	0000000000000000000001111000000000000	ELSA	Germany	F
792	ID792	0000000000000000000001111000000000000	ELSA	Germany	F
793	ID793	0000000000000000000001110111111111111	ELSA	Sweden	M
794	ID794	0000000000000000000001110111101011010	ELSA	Sweden	F
795	ID795	0000000000000000000001110111001110011	ELSA	Sweden	F
796	ID796	0000000000000000000001110010000000000	ELSA	Sweden	F
797	ID797	0000000000000000000001101111110001000	ELSA	Germany	F
798	ID798	0000000000000000000001101111010000000	ELSA	Sweden	M
799	ID799	0000000000000000000001101101101110001	ELSA	Germany	F
800	ID800	0000000000000000000001100100100111110	ELSA	Germany	F
801	ID801	0000000000000000000001100000000000000	ELSA	Sweden	F
802	ID802	0000000000000000000001100000000000000	ELSA	Germany	F
803	ID803	0000000000000000000001011111110100000	ELSA	Germany	M
804	ID804	0000000000000000000001011111110000000	ELSA	Sweden	M
805	ID805	0000000000000000000001011100000000000	ELSA	Germany	M
806	ID806	0000000000000000000001010111111111111	ELSA	Germany	F
807	ID807	0000000000000000000001010100000000000	ELSA	Germany	F
808	ID808	0000000000000000000001010000000000000	ELSA	Sweden	M
809	ID809	0000000000000000000001010000000000000	ELSA	Germany	F
810	ID810	0000000000000000000001001101100000000	ELSA	Sweden	F
811	ID811	0000000000000000000001001000000000000	ELSA	Germany	F
812	ID812	0000000000000000000001000110000000000	ELSA	Germany	F
813	ID813	0000000000000000000001000000010000000	ELSA	Germany	F
814	ID814	0000000000000000000001000000000000000	ELSA	Estonia	F
815	ID815	0000000000000000000001000000000000000	ELSA	Sweden	M
816	ID816	0000000000000000000001000000000000000	ELSA	Sweden	F
817	ID817	0000000000000000000001000000000000000	ELSA	Sweden	F
818	ID818	0000000000000000000001000000000000000	ELSA	Sweden	M
819	ID819	0000000000000000000001000000000000000	ELSA	Sweden	M
820	ID820	0000000000000000000001000000000000000	ELSA	Germany	F
821	ID821	0000000000000000000001000000000000000	ELSA	Germany	M
822	ID822	0000000000000000000001000000000000000	ELSA	Germany	M
823	ID823	0000000000000000000001000000000000000	ELSA	Germany	F
824	ID824	0000000000000000000000111111111111111	ELSA	Estonia	M
825	ID825	0000000000000000000000111111111111111	ELSA	Sweden	M
826	ID826	0000000000000000000000111111111111111	ELSA	Germany	M
827	ID827	0000000000000000000000111111111111111	ELSA	Germany	M
828	ID828	0000000000000000000000111111111111111	ELSA	Germany	F
829	ID829	0000000000000000000000111111111111111	ELSA	Germany	F
830	ID830	0000000000000000000000111111111111111	ELSA	Germany	M
831	ID831	0000000000000000000000111111111111111	ELSA	Germany	F
832	ID832	0000000000000000000000111111111111111	ELSA	Germany	M
833	ID833	0000000000000000000000111111111111111	ELSA	Germany	M
834	ID834	0000000000000000000000111111111111111	ELSA	Germany	F
835	ID835	0000000000000000000000111111111111111	ELSA	Germany	M
836	ID836	0000000000000000000000111111111111111	ELSA	Germany	F
837	ID837	0000000000000000000000111111111111111	ELSA	Germany	M
838	ID838	0000000000000000000000111111111111111	ELSA	Germany	F
839	ID839	0000000000000000000000111111111111110	ELSA	Germany	M
840	ID840	0000000000000000000000111111111111101	ELSA	Norway	F
841	ID841	0000000000000000000000111111111111101	ELSA	Germany	F
842	ID842	0000000000000000000000111111111111100	ELSA	Germany	M
843	ID843	0000000000000000000000111111111111100	ELSA	Germany	M
844	ID844	0000000000000000000000111111111111000	ELSA	Sweden	F
845	ID845	0000000000000000000000111111111110011	ELSA	Norway	M
846	ID846	0000000000000000000000111111111110000	ELSA	Germany	M
847	ID847	0000000000000000000000111111111110000	ELSA	Germany	M
848	ID848	0000000000000000000000111111111101111	ELSA	Estonia	M
849	ID849	0000000000000000000000111111111100000	ELSA	Germany	M
850	ID850	0000000000000000000000111111111001000	ELSA	Germany	M
851	ID851	0000000000000000000000111111110100000	ELSA	Germany	M
852	ID852	0000000000000000000000111111110000000	ELSA	Germany	M
853	ID853	0000000000000000000000111111110000000	ELSA	Germany	M
854	ID854	0000000000000000000000111111110000000	ELSA	Germany	M
855	ID855	0000000000000000000000111111100000000	ELSA	Germany	M
856	ID856	0000000000000000000000111111100000000	ELSA	Germany	M
857	ID857	0000000000000000000000111111100000000	ELSA	Germany	M
858	ID858	0000000000000000000000111111100000000	ELSA	Germany	F
859	ID859	0000000000000000000000111111000000000	ELSA	Sweden	M
860	ID860	0000000000000000000000111111000000000	ELSA	Germany	M
861	ID861	0000000000000000000000111111000000000	ELSA	Germany	M
862	ID862	0000000000000000000000111110111011100	ELSA	Sweden	M
863	ID863	0000000000000000000000111110011111111	ELSA	Germany	F
864	ID864	0000000000000000000000111110000000000	ELSA	Norway	M
865	ID865	0000000000000000000000111110000000000	ELSA	Germany	M
866	ID866	0000000000000000000000111110000000000	ELSA	Germany	F
867	ID867	0000000000000000000000111110000000000	ELSA	Germany	F
868	ID868	0000000000000000000000111101111011110	ELSA	Germany	M
869	ID869	0000000000000000000000111101100010000	ELSA	Germany	F
870	ID870	0000000000000000000000111100000000000	ELSA	Sweden	M
871	ID871	0000000000000000000000111100000000000	ELSA	Germany	M
872	ID872	0000000000000000000000111000000000000	ELSA	Germany	F
873	ID873	0000000000000000000000111000000000000	ELSA	Germany	F
874	ID874	0000000000000000000000111000000000000	ELSA	Germany	F
875	ID875	0000000000000000000000111000000000000	ELSA	Germany	M
876	ID876	0000000000000000000000110111100000000	ELSA	Germany	M
877	ID877	0000000000000000000000110011000000000	ELSA	Germany	M
878	ID878	0000000000000000000000110000000000000	ELSA	Germany	F
879	ID879	0000000000000000000000110000000000000	ELSA	Germany	M
880	ID880	0000000000000000000000110000000000000	ELSA	Germany	M
881	ID881	0000000000000000000000110000000000000	ELSA	Germany	F
882	ID882	0000000000000000000000101111010100001	ELSA	Finland	M
883	ID883	0000000000000000000000101000011111110	ELSA	Estonia	M
884	ID884	0000000000000000000000100110000001100	Finnish	Finland	F
885	ID885	0000000000000000000000100000100000000	ELSA	Germany	M
886	ID886	0000000000000000000000100000001000010	Finnish	Finland	M
887	ID887	0000000000000000000000100000000000000	ELSA	Sweden	M
888	ID888	0000000000000000000000100000000000000	ELSA	Sweden	M
889	ID889	0000000000000000000000100000000000000	ELSA	Germany	M
890	ID890	0000000000000000000000100000000000000	ELSA	Germany	M
891	ID891	0000000000000000000000100000000000000	ELSA	Germany	F
892	ID892	0000000000000000000000100000000000000	ELSA	Germany	F
893	ID893	0000000000000000000000100000000000000	ELSA	Germany	F
894	ID894	0000000000000000000000100000000000000	ELSA	Germany	F
895	ID895	0000000000000000000000100000000000000	ELSA	Germany	F
896	ID896	0000000000000000000000100000000000000	ELSA	Germany	M
897	ID897	0000000000000000000000100000000000000	ELSA	Germany	M
898	ID898	0000000000000000000000100000000000000	ELSA	Germany	F
899	ID899	0000000000000000000000100000000000000	ELSA	Germany	M
900	ID900	0000000000000000000000011111111111111	ELSA	Sweden	M
901	ID901	0000000000000000000000011111111111111	ELSA	Sweden	F
902	ID902	0000000000000000000000011111111111111	ELSA	Germany	M
903	ID903	0000000000000000000000011111111111111	ELSA	Germany	M
904	ID904	0000000000000000000000011111111111111	ELSA	Germany	F
905	ID905	0000000000000000000000011111111111111	ELSA	Germany	M
906	ID906	0000000000000000000000011111111111111	ELSA	Germany	F
907	ID907	0000000000000000000000011111111111111	ELSA	Germany	M
908	ID908	0000000000000000000000011111111111111	ELSA	Germany	F
909	ID909	0000000000000000000000011111111111111	ELSA	Germany	F
910	ID910	0000000000000000000000011111111111111	ELSA	Germany	M
911	ID911	0000000000000000000000011111111111111	ELSA	Germany	F
912	ID912	0000000000000000000000011111111111111	ELSA	Germany	M
913	ID913	0000000000000000000000011111111111111	ELSA	Germany	F
914	ID914	0000000000000000000000011111111111100	ELSA	Germany	F
915	ID915	0000000000000000000000011111111111100	ELSA	Germany	M
916	ID916	0000000000000000000000011111111111001	ELSA	Norway	F
917	ID917	0000000000000000000000011111111111000	ELSA	Germany	M
918	ID918	0000000000000000000000011111111110110	ELSA	Norway	M
919	ID919	0000000000000000000000011111111110000	ELSA	Sweden	F
920	ID920	0000000000000000000000011111111110000	ELSA	Germany	F
921	ID921	0000000000000000000000011111111100000	ELSA	Germany	F
922	ID922	0000000000000000000000011111111010000	ELSA	Germany	F
923	ID923	0000000000000000000000011111111000000	ELSA	Germany	M
924	ID924	0000000000000000000000011111110100000	ELSA	Germany	M
925	ID925	0000000000000000000000011111110000000	ELSA	Germany	F
926	ID926	0000000000000000000000011111100000000	ELSA	Germany	M
927	ID927	0000000000000000000000011111100000000	ELSA	Germany	M
928	ID928	0000000000000000000000011111011111111	ELSA	Estonia	M
929	ID929	0000000000000000000000011111010000000	ELSA	Germany	M
930	ID930	0000000000000000000000011111000000000	ELSA	Germany	M
931	ID931	0000000000000000000000011110111111111	ELSA	Germany	M
932	ID932	0000000000000000000000011110111111110	ELSA	Germany	F
933	ID933	0000000000000000000000011101111111010	ELSA	Germany	M
934	ID934	0000000000000000000000011101001111100	ELSA	Germany	M
935	ID935	0000000000000000000000011101000001000	Finnish	Finland	F
936	ID936	0000000000000000000000011100100110000	ELSA	Germany	F
937	ID937	0000000000000000000000011100000000000	ELSA	Germany	F
938	ID938	0000000000000000000000011100000000000	ELSA	Germany	M
939	ID939	0000000000000000000000011000000000000	ELSA	Finland	F
940	ID940	0000000000000000000000010111111111111	ELSA	Sweden	M
941	ID941	0000000000000000000000010011011100000	ELSA	Finland	M
942	ID942	0000000000000000000000010000000000000	ELSA	Germany	M
943	ID943	0000000000000000000000010000000000000	ELSA	Germany	F
944	ID944	0000000000000000000000010000000000000	ELSA	Germany	F
945	ID945	0000000000000000000000010000000000000	ELSA	Germany	M
946	ID946	0000000000000000000000010000000000000	ELSA	Germany	M
947	ID947	0000000000000000000000010000000000000	ELSA	Germany	M
948	ID948	0000000000000000000000010000000000000	ELSA	Germany	M
949	ID949	0000000000000000000000010000000000000	ELSA	Germany	M
950	ID950	0000000000000000000000010000000000000	ELSA	Germany	M
951	ID951	0000000000000000000000010000000000000	ELSA	Germany	M
952	ID952	0000000000000000000000010000000000000	ELSA	Germany	M
953	ID953	0000000000000000000000010000000000000	ELSA	Germany	F
954	ID954	0000000000000000000000001111111111111	ELSA	Sweden	M
955	ID955	0000000000000000000000001111111111111	ELSA	Sweden	M
956	ID956	0000000000000000000000001111111111111	ELSA	Sweden	M
957	ID957	0000000000000000000000001111111111111	ELSA	Germany	M
958	ID958	0000000000000000000000001111111111111	ELSA	Germany	M
959	ID959	0000000000000000000000001111111111111	ELSA	Germany	F
960	ID960	0000000000000000000000001111111111111	ELSA	Germany	M
961	ID961	0000000000000000000000001111111111111	ELSA	Germany	M
962	ID962	0000000000000000000000001111111111111	ELSA	Germany	M
963	ID963	0000000000000000000000001111111111111	ELSA	Germany	F
964	ID964	0000000000000000000000001111111111111	ELSA	Germany	M
965	ID965	0000000000000000000000001111111111111	ELSA	Germany	M
966	ID966	0000000000000000000000001111111111111	ELSA	Germany	M
967	ID967	0000000000000000000000001111111111111	ELSA	Germany	M
968	ID968	0000000000000000000000001111111111111	ELSA	Germany	M
969	ID969	0000000000000000000000001111111111110	ELSA	Germany	M
970	ID970	0000000000000000000000001111111111101	Spanish	Sweden	F
971	ID971	0000000000000000000000001111111111101	ELSA	Germany	F
972	ID972	0000000000000000000000001111111111100	ELSA	Germany	F
973	ID973	0000000000000000000000001111111111100	ELSA	Germany	F
974	ID974	0000000000000000000000001111111111000	ELSA	Norway	M
975	ID975	0000000000000000000000001111111111000	ELSA	Germany	F
976	ID976	0000000000000000000000001111111111000	ELSA	Germany	M
977	ID977	0000000000000000000000001111111111000	ELSA	Germany	M
978	ID978	0000000000000000000000001111111110000	ELSA	Germany	F
979	ID979	0000000000000000000000001111111110000	ELSA	Germany	F
980	ID980	0000000000000000000000001111111101111	Spanish	Estonia	M
981	ID981	0000000000000000000000001111111101101	ELSA	Germany	F
982	ID982	0000000000000000000000001111111100000	ELSA	Germany	M
983	ID983	0000000000000000000000001111111000000	ELSA	Germany	M
984	ID984	0000000000000000000000001111111000000	ELSA	Germany	F
985	ID985	0000000000000000000000001111111000000	ELSA	Germany	F
986	ID986	0000000000000000000000001111110111111	ELSA	Germany	F
987	ID987	0000000000000000000000001111110111111	ELSA	Germany	F
988	ID988	0000000000000000000000001111110101011	ELSA	Germany	M
989	ID989	0000000000000000000000001111110000000	ELSA	Germany	M
990	ID990	0000000000000000000000001111100001101	ELSA	Germany	M
991	ID991	0000000000000000000000001111100000000	ELSA	Germany	M
992	ID992	0000000000000000000000001111100000000	ELSA	Germany	M
993	ID993	0000000000000000000000001111100000000	ELSA	Germany	F
994	ID994	0000000000000000000000001111000100000	ELSA	Sweden	M
995	ID995	0000000000000000000000001111000000000	ELSA	Germany	F
996	ID996	0000000000000000000000001111000000000	ELSA	Germany	F
997	ID997	0000000000000000000000001111000000000	ELSA	Germany	F
998	ID998	0000000000000000000000001111000000000	ELSA	Germany	F
999	ID999	0000000000000000000000001111000000000	ELSA	Germany	F
1000	ID1000	0000000000000000000000001111000000000	ELSA	Germany	M
1001	ID1001	0000000000000000000000001111000000000	ELSA	Germany	F
1002	ID1002	0000000000000000000000001110100000000	ELSA	Germany	F
1003	ID1003	0000000000000000000000001110000000000	ELSA	Germany	M
1004	ID1004	0000000000000000000000001100000000000	ELSA	Germany	F
1005	ID1005	0000000000000000000000001100000000000	ELSA	Germany	M
1006	ID1006	0000000000000000000000001100000000000	ELSA	Germany	M
1007	ID1007	0000000000000000000000001100000000000	ELSA	Germany	M
1008	ID1008	0000000000000000000000001001100000111	Finnish	Finland	M
1009	ID1009	0000000000000000000000001000100000000	ELSA	Germany	F
1010	ID1010	0000000000000000000000001000010100000	ELSA	Germany	F
1011	ID1011	0000000000000000000000001000000000000	ELSA	Germany	F
1012	ID1012	0000000000000000000000001000000000000	ELSA	Germany	M
1013	ID1013	0000000000000000000000001000000000000	ELSA	Germany	F
1014	ID1014	0000000000000000000000001000000000000	ELSA	Germany	F
1015	ID1015	0000000000000000000000001000000000000	ELSA	Germany	M
1016	ID1016	0000000000000000000000001000000000000	ELSA	Germany	F
1017	ID1017	0000000000000000000000001000000000000	ELSA	Germany	M
1018	ID1018	0000000000000000000000001000000000000	ELSA	Germany	M
1019	ID1019	0000000000000000000000001000000000000	ELSA	Germany	F
1020	ID1020	0000000000000000000000001000000000000	ELSA	Germany	F
1021	ID1021	0000000000000000000000001000000000000	ELSA	Germany	F
1022	ID1022	0000000000000000000000001000000000000	ELSA	Germany	M
1023	ID1023	0000000000000000000000000111111111111	ELSA	Estonia	M
1024	ID1024	0000000000000000000000000111111111111	ELSA	Sweden	M
1025	ID1025	0000000000000000000000000111111111111	ELSA	Germany	M
1026	ID1026	0000000000000000000000000111111111111	ELSA	Germany	M
1027	ID1027	0000000000000000000000000111111111111	ELSA	Germany	F
1028	ID1028	0000000000000000000000000111111111111	ELSA	Germany	F
1029	ID1029	0000000000000000000000000111111111111	ELSA	Germany	F
1030	ID1030	0000000000000000000000000111111111111	ELSA	Germany	M
1031	ID1031	0000000000000000000000000111111111111	ELSA	Germany	F
1032	ID1032	0000000000000000000000000111111111111	ELSA	Germany	M
1033	ID1033	0000000000000000000000000111111111111	ELSA	Germany	F
1034	ID1034	0000000000000000000000000111111111110	ELSA	Germany	M
1035	ID1035	0000000000000000000000000111111111110	ELSA	Germany	M
1036	ID1036	0000000000000000000000000111111111110	ELSA	United Kingdom	F
1037	ID1037	0000000000000000000000000111111111110	ELSA	United Kingdom	F
1038	ID1038	0000000000000000000000000111111111110	ELSA	United Kingdom	F
1039	ID1039	0000000000000000000000000111111111110	ELSA	United Kingdom	F
1040	ID1040	0000000000000000000000000111111111110	ELSA	United Kingdom	M
1041	ID1041	0000000000000000000000000111111111110	ELSA	United Kingdom	M
1042	ID1042	0000000000000000000000000111111111110	ELSA	United Kingdom	F
1043	ID1043	0000000000000000000000000111111111110	ELSA	United Kingdom	F
1044	ID1044	0000000000000000000000000111111111110	ELSA	United Kingdom	M
1045	ID1045	0000000000000000000000000111111111110	ELSA	United Kingdom	F
1046	ID1046	0000000000000000000000000111111111110	ELSA	United Kingdom	M
1047	ID1047	0000000000000000000000000111111111110	ELSA	United Kingdom	M
1048	ID1048	0000000000000000000000000111111111110	ELSA	United Kingdom	F
1049	ID1049	0000000000000000000000000111111111110	ELSA	United Kingdom	M
1050	ID1050	0000000000000000000000000111111111110	ELSA	United Kingdom	F
1051	ID1051	0000000000000000000000000111111111110	ELSA	United Kingdom	M
1052	ID1052	0000000000000000000000000111111111100	ELSA	Estonia	M
1053	ID1053	0000000000000000000000000111111111100	ELSA	Germany	M
1054	ID1054	0000000000000000000000000111111111100	ELSA	Germany	M
1055	ID1055	0000000000000000000000000111111111100	ELSA	United Kingdom	F
1056	ID1056	0000000000000000000000000111111111000	ELSA	Sweden	M
1057	ID1057	0000000000000000000000000111111111000	ELSA	Germany	M
1058	ID1058	0000000000000000000000000111111111000	ELSA	Germany	M
1059	ID1059	0000000000000000000000000111111111000	ELSA	United Kingdom	M
1060	ID1060	0000000000000000000000000111111110100	ELSA	Germany	F
1061	ID1061	0000000000000000000000000111111110000	ELSA	Germany	M
1062	ID1062	0000000000000000000000000111111110000	ELSA	Germany	F
1063	ID1063	0000000000000000000000000111111110000	ELSA	Germany	M
1064	ID1064	0000000000000000000000000111111110000	ELSA	Germany	F
1065	ID1065	0000000000000000000000000111111101111	Spanish	Estonia	F
1066	ID1066	0000000000000000000000000111111101011	ELSA	Germany	F
1067	ID1067	0000000000000000000000000111111101001	ELSA	Sweden	M
1068	ID1068	0000000000000000000000000111111101000	ELSA	Germany	F
1069	ID1069	0000000000000000000000000111111100100	ELSA	Sweden	F
1070	ID1070	0000000000000000000000000111111100000	ELSA	Germany	F
1071	ID1071	0000000000000000000000000111111100000	ELSA	United Kingdom	F
1072	ID1072	0000000000000000000000000111110111111	ELSA	Estonia	M
1073	ID1073	0000000000000000000000000111110111101	ELSA	Germany	F
1074	ID1074	0000000000000000000000000111110000010	ELSA	Germany	M
1075	ID1075	0000000000000000000000000111110000000	ELSA	Germany	M
1076	ID1076	0000000000000000000000000111110000000	ELSA	Germany	F
1077	ID1077	0000000000000000000000000111101010000	ELSA	Germany	M
1078	ID1078	0000000000000000000000000111100000000	ELSA	Sweden	F
1079	ID1079	0000000000000000000000000111100000000	ELSA	Germany	F
1080	ID1080	0000000000000000000000000111100000000	ELSA	Germany	M
1081	ID1081	0000000000000000000000000111100000000	ELSA	Germany	M
1082	ID1082	0000000000000000000000000111100000000	ELSA	Germany	F
1083	ID1083	0000000000000000000000000111000000000	ELSA	Sweden	F
1084	ID1084	0000000000000000000000000110111110111	ELSA	Germany	F
1085	ID1085	0000000000000000000000000110101010000	ELSA	Sweden	M
1086	ID1086	0000000000000000000000000110100000000	ELSA	Germany	F
1087	ID1087	0000000000000000000000000110010000000	ELSA	Sweden	M
1088	ID1088	0000000000000000000000000110010000000	ELSA	Germany	F
1089	ID1089	0000000000000000000000000110000000000	ELSA	Sweden	F
1090	ID1090	0000000000000000000000000110000000000	ELSA	Sweden	M
1091	ID1091	0000000000000000000000000110000000000	ELSA	Sweden	M
1092	ID1092	0000000000000000000000000110000000000	ELSA	Sweden	F
1093	ID1093	0000000000000000000000000110000000000	ELSA	Sweden	M
1094	ID1094	0000000000000000000000000110000000000	ELSA	Germany	M
1095	ID1095	0000000000000000000000000110000000000	ELSA	Germany	M
1096	ID1096	0000000000000000000000000110000000000	ELSA	Germany	M
1097	ID1097	0000000000000000000000000101111111111	ELSA	Sweden	M
1098	ID1098	0000000000000000000000000101010000000	ELSA	Germany	M
1099	ID1099	0000000000000000000000000101000000000	Finnish	Finland	M
1100	ID1100	0000000000000000000000000100001000000	ELSA	Sweden	F
1101	ID1101	0000000000000000000000000100000100000	ELSA	Germany	F
1102	ID1102	0000000000000000000000000100000000000	ELSA	Sweden	F
1103	ID1103	0000000000000000000000000100000000000	ELSA	Germany	F
1104	ID1104	0000000000000000000000000100000000000	ELSA	Germany	F
1105	ID1105	0000000000000000000000000100000000000	ELSA	Germany	F
1106	ID1106	0000000000000000000000000100000000000	ELSA	Germany	F
1107	ID1107	0000000000000000000000000100000000000	ELSA	Germany	M
1108	ID1108	0000000000000000000000000100000000000	ELSA	Germany	M
1109	ID1109	0000000000000000000000000100000000000	ELSA	Germany	F
1110	ID1110	0000000000000000000000000100000000000	ELSA	Germany	F
1111	ID1111	0000000000000000000000000100000000000	ELSA	Germany	F
1112	ID1112	0000000000000000000000000100000000000	ELSA	Germany	M
1113	ID1113	0000000000000000000000000100000000000	ELSA	Germany	F
1114	ID1114	0000000000000000000000000100000000000	ELSA	Germany	F
1115	ID1115	0000000000000000000000000011111111111	ELSA	Germany	M
1116	ID1116	0000000000000000000000000011111111111	ELSA	Germany	M
1117	ID1117	0000000000000000000000000011111111111	ELSA	Germany	M
1118	ID1118	0000000000000000000000000011111111111	ELSA	Germany	M
1119	ID1119	0000000000000000000000000011111111111	ELSA	Germany	M
1120	ID1120	0000000000000000000000000011111111111	ELSA	Germany	M
1121	ID1121	0000000000000000000000000011111111111	ELSA	Germany	M
1122	ID1122	0000000000000000000000000011111111111	ELSA	Germany	M
1123	ID1123	0000000000000000000000000011111111111	ELSA	Germany	F
1124	ID1124	0000000000000000000000000011111111111	ELSA	Germany	F
1125	ID1125	0000000000000000000000000011111111111	ELSA	Germany	M
1126	ID1126	0000000000000000000000000011111111111	ELSA	Germany	M
1127	ID1127	0000000000000000000000000011111111111	ELSA	Germany	M
1128	ID1128	0000000000000000000000000011111111111	ELSA	Germany	M
1129	ID1129	0000000000000000000000000011111111111	ELSA	Germany	F
1130	ID1130	0000000000000000000000000011111111111	ELSA	Germany	M
1131	ID1131	0000000000000000000000000011111111111	ELSA	Germany	F
1132	ID1132	0000000000000000000000000011111111111	ELSA	Germany	M
1133	ID1133	0000000000000000000000000011111111111	ELSA	Germany	M
1134	ID1134	0000000000000000000000000011111111110	ELSA	Sweden	M
1135	ID1135	0000000000000000000000000011111111110	ELSA	Germany	F
1136	ID1136	0000000000000000000000000011111111110	ELSA	Germany	M
1137	ID1137	0000000000000000000000000011111111110	ELSA	United Kingdom	M
1138	ID1138	0000000000000000000000000011111111110	ELSA	United Kingdom	M
1139	ID1139	0000000000000000000000000011111111110	ELSA	United Kingdom	M
1140	ID1140	0000000000000000000000000011111111110	ELSA	United Kingdom	M
1141	ID1141	0000000000000000000000000011111111110	ELSA	United Kingdom	F
1142	ID1142	0000000000000000000000000011111111110	ELSA	United Kingdom	F
1143	ID1143	0000000000000000000000000011111111110	ELSA	United Kingdom	M
1144	ID1144	0000000000000000000000000011111111110	ELSA	United Kingdom	M
1145	ID1145	0000000000000000000000000011111111110	ELSA	United Kingdom	M
1146	ID1146	0000000000000000000000000011111111110	ELSA	United Kingdom	F
1147	ID1147	0000000000000000000000000011111111110	ELSA	United Kingdom	F
1148	ID1148	0000000000000000000000000011111111110	ELSA	United Kingdom	F
1149	ID1149	0000000000000000000000000011111111110	ELSA	United Kingdom	F
1150	ID1150	0000000000000000000000000011111111110	ELSA	United Kingdom	F
1151	ID1151	0000000000000000000000000011111111100	ELSA	Germany	M
1152	ID1152	0000000000000000000000000011111111100	ELSA	Germany	M
1153	ID1153	0000000000000000000000000011111111011	ELSA	Germany	F
1154	ID1154	0000000000000000000000000011111111000	ELSA	United Kingdom	M
1155	ID1155	0000000000000000000000000011111110000	ELSA	Germany	M
1156	ID1156	0000000000000000000000000011111110000	ELSA	Germany	M
1157	ID1157	0000000000000000000000000011111110000	ELSA	Germany	M
1158	ID1158	0000000000000000000000000011111110000	ELSA	Germany	M
1159	ID1159	0000000000000000000000000011111100000	ELSA	Germany	F
1160	ID1160	0000000000000000000000000011111100000	ELSA	Germany	M
1161	ID1161	0000000000000000000000000011111100000	ELSA	Germany	M
1162	ID1162	0000000000000000000000000011111100000	ELSA	Germany	M
1163	ID1163	0000000000000000000000000011111100000	ELSA	United Kingdom	F
1164	ID1164	0000000000000000000000000011111001111	ELSA	Germany	F
1165	ID1165	0000000000000000000000000011111000000	ELSA	Germany	M
1166	ID1166	0000000000000000000000000011111000000	ELSA	Germany	M
1167	ID1167	0000000000000000000000000011111000000	ELSA	Germany	M
1168	ID1168	0000000000000000000000000011111000000	ELSA	Germany	M
1169	ID1169	0000000000000000000000000011110100000	ELSA	Germany	M
1170	ID1170	0000000000000000000000000011110010110	ELSA	Germany	F
1171	ID1171	0000000000000000000000000011110000000	ELSA	Germany	M
1172	ID1172	0000000000000000000000000011110000000	ELSA	Germany	M
1173	ID1173	0000000000000000000000000011110000000	ELSA	Germany	M
1174	ID1174	0000000000000000000000000011110000000	ELSA	Germany	F
1175	ID1175	0000000000000000000000000011110000000	ELSA	Germany	M
1176	ID1176	0000000000000000000000000011110000000	ELSA	Germany	F
1177	ID1177	0000000000000000000000000011110000000	ELSA	Germany	M
1178	ID1178	0000000000000000000000000011110000000	ELSA	Germany	M
1179	ID1179	0000000000000000000000000011110000000	ELSA	Germany	F
1180	ID1180	0000000000000000000000000011110000000	ELSA	Germany	M
1181	ID1181	0000000000000000000000000011110000000	ELSA	Germany	M
1182	ID1182	0000000000000000000000000011110000000	ELSA	Germany	M
1183	ID1183	0000000000000000000000000011101000000	ELSA	Germany	M
1184	ID1184	0000000000000000000000000011100110010	Finnish	Finland	M
1185	ID1185	0000000000000000000000000011100000000	ELSA	Germany	F
1186	ID1186	0000000000000000000000000011001110010	Finnish	Finland	M
1187	ID1187	0000000000000000000000000011000000000	ELSA	Germany	M
1188	ID1188	0000000000000000000000000011000000000	ELSA	Germany	F
1189	ID1189	0000000000000000000000000011000000000	ELSA	Germany	F
1190	ID1190	0000000000000000000000000011000000000	ELSA	Germany	M
1191	ID1191	0000000000000000000000000010111111110	Finnish	Finland	M
1192	ID1192	0000000000000000000000000010100000000	ELSA	Germany	M
1193	ID1193	0000000000000000000000000010001111100	ELSA	Estonia	F
1194	ID1194	0000000000000000000000000010000000100	Finnish	Finland	F
1195	ID1195	0000000000000000000000000010000000000	ELSA	Germany	M
1196	ID1196	0000000000000000000000000010000000000	ELSA	Germany	M
1197	ID1197	0000000000000000000000000010000000000	ELSA	Germany	F
1198	ID1198	0000000000000000000000000010000000000	ELSA	Germany	M
1199	ID1199	0000000000000000000000000010000000000	ELSA	Germany	F
1200	ID1200	0000000000000000000000000010000000000	ELSA	Germany	M
1201	ID1201	0000000000000000000000000010000000000	ELSA	Germany	F
1202	ID1202	0000000000000000000000000010000000000	ELSA	Germany	F
1203	ID1203	0000000000000000000000000010000000000	ELSA	Germany	M
1204	ID1204	0000000000000000000000000010000000000	ELSA	Germany	F
1205	ID1205	0000000000000000000000000010000000000	ELSA	Germany	M
1206	ID1206	0000000000000000000000000001111111111	ELSA	Germany	F
1207	ID1207	0000000000000000000000000001111111111	ELSA	Germany	M
1208	ID1208	0000000000000000000000000001111111111	ELSA	Germany	M
1209	ID1209	0000000000000000000000000001111111111	ELSA	Germany	F
1210	ID1210	0000000000000000000000000001111111111	ELSA	Germany	M
1211	ID1211	0000000000000000000000000001111111111	ELSA	Germany	M
1212	ID1212	0000000000000000000000000001111111111	ELSA	Germany	M
1213	ID1213	0000000000000000000000000001111111111	ELSA	Germany	M
1214	ID1214	0000000000000000000000000001111111111	ELSA	Germany	M
1215	ID1215	0000000000000000000000000001111111111	ELSA	Germany	M
1216	ID1216	0000000000000000000000000001111111111	ELSA	Germany	M
1217	ID1217	0000000000000000000000000001111111111	ELSA	Germany	M
1218	ID1218	0000000000000000000000000001111111111	ELSA	Germany	M
1219	ID1219	0000000000000000000000000001111111111	ELSA	Germany	M
1220	ID1220	0000000000000000000000000001111111111	ELSA	Germany	M
1221	ID1221	0000000000000000000000000001111111111	ELSA	Germany	M
1222	ID1222	0000000000000000000000000001111111111	ELSA	Germany	M
1223	ID1223	0000000000000000000000000001111111111	ELSA	Germany	M
1224	ID1224	0000000000000000000000000001111111111	ELSA	Sweden	M
1225	ID1225	0000000000000000000000000001111111111	ELSA	Sweden	M
1226	ID1226	0000000000000000000000000001111111111	ELSA	Sweden	M
1227	ID1227	0000000000000000000000000001111111111	ELSA	Germany	M
1228	ID1228	0000000000000000000000000001111111111	ELSA	Germany	F
1229	ID1229	0000000000000000000000000001111111111	ELSA	Germany	M
1230	ID1230	0000000000000000000000000001111111111	ELSA	Germany	F
1231	ID1231	0000000000000000000000000001111111111	ELSA	Germany	F
1232	ID1232	0000000000000000000000000001111111111	ELSA	Germany	M
1233	ID1233	0000000000000000000000000001111111111	ELSA	Germany	F
1234	ID1234	0000000000000000000000000001111111111	ELSA	Germany	F
1235	ID1235	0000000000000000000000000001111111111	ELSA	Germany	M
1236	ID1236	0000000000000000000000000001111111111	ELSA	Latvia	M
1237	ID1237	0000000000000000000000000001111111111	ELSA	Latvia	M
1238	ID1238	0000000000000000000000000001111111110	ELSA	Germany	M
1239	ID1239	0000000000000000000000000001111111110	ELSA	Germany	M
1240	ID1240	0000000000000000000000000001111111110	ELSA	Germany	M
1241	ID1241	0000000000000000000000000001111111110	ELSA	Germany	M
1242	ID1242	0000000000000000000000000001111111110	ELSA	Germany	M
1243	ID1243	0000000000000000000000000001111111110	ELSA	United Kingdom	F
1244	ID1244	0000000000000000000000000001111111110	ELSA	United Kingdom	M
1245	ID1245	0000000000000000000000000001111111110	ELSA	United Kingdom	M
1246	ID1246	0000000000000000000000000001111111110	ELSA	United Kingdom	M
1247	ID1247	0000000000000000000000000001111111110	ELSA	United Kingdom	F
1248	ID1248	0000000000000000000000000001111111110	ELSA	United Kingdom	F
1249	ID1249	0000000000000000000000000001111111110	ELSA	United Kingdom	F
1250	ID1250	0000000000000000000000000001111111110	ELSA	United Kingdom	M
1251	ID1251	0000000000000000000000000001111111110	ELSA	United Kingdom	M
1252	ID1252	0000000000000000000000000001111111110	ELSA	United Kingdom	F
1253	ID1253	0000000000000000000000000001111111110	ELSA	United Kingdom	M
1254	ID1254	0000000000000000000000000001111111110	ELSA	United Kingdom	F
1255	ID1255	0000000000000000000000000001111111110	ELSA	United Kingdom	M
1256	ID1256	0000000000000000000000000001111111110	ELSA	United Kingdom	M
1257	ID1257	0000000000000000000000000001111111110	ELSA	United Kingdom	M
1258	ID1258	0000000000000000000000000001111111110	ELSA	United Kingdom	M
1259	ID1259	0000000000000000000000000001111111101	ELSA	Germany	F
1260	ID1260	0000000000000000000000000001111111101	ELSA	Germany	M
1261	ID1261	0000000000000000000000000001111111101	ELSA	Germany	F
1262	ID1262	0000000000000000000000000001111111100	ELSA	Germany	F
1263	ID1263	0000000000000000000000000001111111100	ELSA	Germany	M
1264	ID1264	0000000000000000000000000001111111100	ELSA	Germany	M
1265	ID1265	0000000000000000000000000001111111100	ELSA	Germany	M
1266	ID1266	0000000000000000000000000001111111100	ELSA	Germany	M
1267	ID1267	0000000000000000000000000001111111100	ELSA	Germany	F
1268	ID1268	0000000000000000000000000001111111100	ELSA	Germany	M
1269	ID1269	0000000000000000000000000001111111000	ELSA	Estonia	M
1270	ID1270	0000000000000000000000000001111111000	ELSA	Germany	M
1271	ID1271	0000000000000000000000000001111110001	ELSA	Germany	F
1272	ID1272	0000000000000000000000000001111110000	ELSA	Germany	M
1273	ID1273	0000000000000000000000000001111110000	ELSA	Germany	F
1274	ID1274	0000000000000000000000000001111110000	ELSA	Germany	M
1275	ID1275	0000000000000000000000000001111110000	ELSA	Germany	F
1276	ID1276	0000000000000000000000000001111110000	ELSA	Germany	F
1277	ID1277	0000000000000000000000000001111101111	ELSA	Germany	F
1278	ID1278	0000000000000000000000000001111101101	ELSA	Germany	M
1279	ID1279	0000000000000000000000000001111101010	ELSA	Germany	M
1280	ID1280	0000000000000000000000000001111100100	ELSA	Sweden	M
1281	ID1281	0000000000000000000000000001111100000	ELSA	Germany	F
1282	ID1282	0000000000000000000000000001111100000	ELSA	Germany	F
1283	ID1283	0000000000000000000000000001111100000	ELSA	Germany	M
1284	ID1284	0000000000000000000000000001111100000	ELSA	Germany	F
1285	ID1285	0000000000000000000000000001111100000	ELSA	United Kingdom	M
1286	ID1286	0000000000000000000000000001111011111	ELSA	Germany	M
1287	ID1287	0000000000000000000000000001111011000	ELSA	Germany	M
1288	ID1288	0000000000000000000000000001111001000	ELSA	Germany	M
1289	ID1289	0000000000000000000000000001111000000	ELSA	Germany	M
1290	ID1290	0000000000000000000000000001111000000	ELSA	Germany	M
1291	ID1291	0000000000000000000000000001111000000	ELSA	Germany	M
1292	ID1292	0000000000000000000000000001111000000	ELSA	Germany	F
1293	ID1293	0000000000000000000000000001111000000	ELSA	Sweden	M
1294	ID1294	0000000000000000000000000001111000000	ELSA	Germany	M
1295	ID1295	0000000000000000000000000001111000000	ELSA	Germany	M
1296	ID1296	0000000000000000000000000001110111111	ELSA	Germany	F
1297	ID1297	0000000000000000000000000001110111111	ELSA	Germany	M
1298	ID1298	0000000000000000000000000001110100010	ELSA	Germany	F
1299	ID1299	0000000000000000000000000001110100000	Finnish	Finland	M
1300	ID1300	0000000000000000000000000001110011110	ELSA	Germany	M
1301	ID1301	0000000000000000000000000001110000000	ELSA	Germany	M
1302	ID1302	0000000000000000000000000001110000000	ELSA	Germany	M
1303	ID1303	0000000000000000000000000001110000000	ELSA	Germany	F
1304	ID1304	0000000000000000000000000001110000000	ELSA	Germany	F
1305	ID1305	0000000000000000000000000001110000000	ELSA	Germany	F
1306	ID1306	0000000000000000000000000001110000000	ELSA	Germany	M
1307	ID1307	0000000000000000000000000001101010000	Finnish	Finland	M
1308	ID1308	0000000000000000000000000001100000000	ELSA	Germany	M
1309	ID1309	0000000000000000000000000001100000000	ELSA	Germany	M
1310	ID1310	0000000000000000000000000001100000000	ELSA	Germany	F
1311	ID1311	0000000000000000000000000001100000000	ELSA	United Kingdom	F
1312	ID1312	0000000000000000000000000001100000000	ELSA	United Kingdom	M
1313	ID1313	0000000000000000000000000001011111111	ELSA	Estonia	M
1314	ID1314	0000000000000000000000000001011111111	ELSA	Finland	M
1315	ID1315	0000000000000000000000000001011100000	Finnish	Finland	F
1316	ID1316	0000000000000000000000000001011000000	Finnish	Finland	M
1317	ID1317	0000000000000000000000000001010010000	ELSA	Finland	M
1318	ID1318	0000000000000000000000000001010000000	ELSA	Germany	M
1319	ID1319	0000000000000000000000000001010000000	ELSA	Germany	F
1320	ID1320	0000000000000000000000000001001100000	ELSA	Germany	M
1321	ID1321	0000000000000000000000000001001000000	ELSA	Germany	F
1322	ID1322	0000000000000000000000000001000110000	Finnish	Finland	M
1323	ID1323	0000000000000000000000000001000000000	ELSA	Germany	F
1324	ID1324	0000000000000000000000000001000000000	ELSA	Germany	F
1325	ID1325	0000000000000000000000000001000000000	ELSA	Germany	M
1326	ID1326	0000000000000000000000000001000000000	ELSA	Germany	F
1327	ID1327	0000000000000000000000000001000000000	ELSA	Germany	F
1328	ID1328	0000000000000000000000000001000000000	ELSA	Germany	F
1329	ID1329	0000000000000000000000000001000000000	ELSA	Germany	M
1330	ID1330	0000000000000000000000000001000000000	ELSA	Germany	M
1331	ID1331	0000000000000000000000000001000000000	ELSA	Germany	F
1332	ID1332	0000000000000000000000000001000000000	ELSA	Germany	M
1333	ID1333	0000000000000000000000000001000000000	ELSA	Germany	F
1334	ID1334	0000000000000000000000000001000000000	ELSA	Germany	F
1335	ID1335	0000000000000000000000000001000000000	ELSA	Germany	F
1336	ID1336	0000000000000000000000000001000000000	ELSA	Germany	F
1337	ID1337	0000000000000000000000000001000000000	ELSA	Germany	M
1338	ID1338	0000000000000000000000000001000000000	ELSA	Germany	F
1339	ID1339	0000000000000000000000000001000000000	ELSA	Germany	M
1340	ID1340	0000000000000000000000000001000000000	ELSA	Germany	F
1341	ID1341	0000000000000000000000000001000000000	ELSA	Germany	M
1342	ID1342	0000000000000000000000000001000000000	ELSA	Sweden	M
1343	ID1343	0000000000000000000000000001000000000	Finnish	Finland	M
1344	ID1344	0000000000000000000000000001000000000	ELSA	Germany	M
1345	ID1345	0000000000000000000000000001000000000	ELSA	Germany	M
1346	ID1346	0000000000000000000000000001000000000	ELSA	Germany	M
1347	ID1347	0000000000000000000000000001000000000	ELSA	Germany	F
1348	ID1348	0000000000000000000000000001000000000	ELSA	Germany	M
1349	ID1349	0000000000000000000000000000111111111	ELSA	Germany	M
1350	ID1350	0000000000000000000000000000111111111	ELSA	Germany	M
1351	ID1351	0000000000000000000000000000111111111	ELSA	Germany	M
1352	ID1352	0000000000000000000000000000111111111	ELSA	Germany	M
1353	ID1353	0000000000000000000000000000111111111	ELSA	Germany	F
1354	ID1354	0000000000000000000000000000111111111	ELSA	Germany	M
1355	ID1355	0000000000000000000000000000111111111	ELSA	Germany	M
1356	ID1356	0000000000000000000000000000111111111	ELSA	Germany	M
1357	ID1357	0000000000000000000000000000111111111	ELSA	Germany	M
1358	ID1358	0000000000000000000000000000111111111	ELSA	Germany	M
1359	ID1359	0000000000000000000000000000111111111	ELSA	Germany	F
1360	ID1360	0000000000000000000000000000111111111	ELSA	Germany	M
1361	ID1361	0000000000000000000000000000111111111	ELSA	Germany	F
1362	ID1362	0000000000000000000000000000111111111	ELSA	Sweden	M
1363	ID1363	0000000000000000000000000000111111111	ELSA	Sweden	M
1364	ID1364	0000000000000000000000000000111111111	ELSA	Germany	F
1365	ID1365	0000000000000000000000000000111111111	ELSA	Germany	M
1366	ID1366	0000000000000000000000000000111111111	ELSA	Germany	F
1367	ID1367	0000000000000000000000000000111111111	ELSA	Germany	F
1368	ID1368	0000000000000000000000000000111111111	ELSA	Germany	F
1369	ID1369	0000000000000000000000000000111111111	ELSA	Germany	M
1370	ID1370	0000000000000000000000000000111111111	ELSA	Germany	M
1371	ID1371	0000000000000000000000000000111111111	ELSA	Germany	M
1372	ID1372	0000000000000000000000000000111111111	ELSA	Germany	M
1373	ID1373	0000000000000000000000000000111111111	ELSA	Germany	M
1374	ID1374	0000000000000000000000000000111111111	ELSA	Latvia	F
1375	ID1375	0000000000000000000000000000111111111	ELSA	Germany	M
1376	ID1376	0000000000000000000000000000111111110	ELSA	Germany	M
1377	ID1377	0000000000000000000000000000111111110	ELSA	United Kingdom	F
1378	ID1378	0000000000000000000000000000111111110	ELSA	United Kingdom	M
1379	ID1379	0000000000000000000000000000111111110	ELSA	United Kingdom	M
1380	ID1380	0000000000000000000000000000111111110	ELSA	United Kingdom	F
1381	ID1381	0000000000000000000000000000111111110	ELSA	United Kingdom	M
1382	ID1382	0000000000000000000000000000111111110	ELSA	United Kingdom	F
1383	ID1383	0000000000000000000000000000111111110	ELSA	United Kingdom	F
1384	ID1384	0000000000000000000000000000111111110	ELSA	United Kingdom	F
1385	ID1385	0000000000000000000000000000111111110	ELSA	United Kingdom	F
1386	ID1386	0000000000000000000000000000111111110	ELSA	United Kingdom	F
1387	ID1387	0000000000000000000000000000111111110	ELSA	United Kingdom	M
1388	ID1388	0000000000000000000000000000111111110	ELSA	United Kingdom	F
1389	ID1389	0000000000000000000000000000111111110	ELSA	United Kingdom	M
1390	ID1390	0000000000000000000000000000111111110	ELSA	United Kingdom	F
1391	ID1391	0000000000000000000000000000111111110	ELSA	United Kingdom	M
1392	ID1392	0000000000000000000000000000111111101	ELSA	Germany	F
1393	ID1393	0000000000000000000000000000111111100	ELSA	Germany	M
1394	ID1394	0000000000000000000000000000111111100	ELSA	Germany	F
1395	ID1395	0000000000000000000000000000111111100	ELSA	Germany	F
1396	ID1396	0000000000000000000000000000111111100	ELSA	Germany	M
1397	ID1397	0000000000000000000000000000111111011	ELSA	Germany	M
1398	ID1398	0000000000000000000000000000111111011	ELSA	Latvia	M
1399	ID1399	0000000000000000000000000000111111010	ELSA	Germany	F
1400	ID1400	0000000000000000000000000000111111000	ELSA	Germany	F
1401	ID1401	0000000000000000000000000000111111000	ELSA	Germany	M
1402	ID1402	0000000000000000000000000000111111000	ELSA	United Kingdom	F
1403	ID1403	0000000000000000000000000000111110111	ELSA	Germany	M
1404	ID1404	0000000000000000000000000000111110101	ELSA	Germany	M
1405	ID1405	0000000000000000000000000000111110001	Finnish	Finland	M
1406	ID1406	0000000000000000000000000000111110000	ELSA	Germany	M
1407	ID1407	0000000000000000000000000000111110000	ELSA	Germany	M
1408	ID1408	0000000000000000000000000000111101111	ELSA	Germany	F
1409	ID1409	0000000000000000000000000000111101111	Finnish	Finland	F
1410	ID1410	0000000000000000000000000000111101000	ELSA	Estonia	M
1411	ID1411	0000000000000000000000000000111100000	ELSA	Germany	M
1412	ID1412	0000000000000000000000000000111100000	ELSA	Germany	M
1413	ID1413	0000000000000000000000000000111100000	ELSA	Germany	F
1414	ID1414	0000000000000000000000000000111100000	ELSA	Germany	F
1415	ID1415	0000000000000000000000000000111100000	ELSA	Germany	M
1416	ID1416	0000000000000000000000000000111100000	ELSA	Germany	M
1417	ID1417	0000000000000000000000000000111100000	ELSA	Germany	F
1418	ID1418	0000000000000000000000000000111100000	ELSA	United Kingdom	M
1419	ID1419	0000000000000000000000000000111100000	ELSA	United Kingdom	F
1420	ID1420	0000000000000000000000000000111011110	Finnish	Finland	M
1421	ID1421	0000000000000000000000000000111010010	Finnish	Finland	F
1422	ID1422	0000000000000000000000000000111010000	ELSA	Germany	F
1423	ID1423	0000000000000000000000000000111001100	ELSA	Germany	M
1424	ID1424	0000000000000000000000000000111001100	Finnish	Finland	M
1425	ID1425	0000000000000000000000000000111001000	ELSA	Germany	M
1426	ID1426	0000000000000000000000000000111000100	ELSA	Germany	F
1427	ID1427	0000000000000000000000000000111000000	ELSA	Germany	M
1428	ID1428	0000000000000000000000000000111000000	ELSA	Germany	M
1429	ID1429	0000000000000000000000000000111000000	ELSA	Germany	F
1430	ID1430	0000000000000000000000000000110111111	ELSA	Sweden	M
1431	ID1431	0000000000000000000000000000110100110	ELSA	Germany	F
1432	ID1432	0000000000000000000000000000110100000	ELSA	Sweden	M
1433	ID1433	0000000000000000000000000000110000000	Finnish	Finland	M
1434	ID1434	0000000000000000000000000000110000000	ELSA	Germany	F
1435	ID1435	0000000000000000000000000000110000000	ELSA	Germany	F
1436	ID1436	0000000000000000000000000000110000000	ELSA	Germany	F
1437	ID1437	0000000000000000000000000000110000000	ELSA	Germany	F
1438	ID1438	0000000000000000000000000000110000000	ELSA	Germany	F
1439	ID1439	0000000000000000000000000000110000000	ELSA	United Kingdom	M
1440	ID1440	0000000000000000000000000000101100011	Finnish	Finland	M
1441	ID1441	0000000000000000000000000000101100001	Finnish	Finland	M
1442	ID1442	0000000000000000000000000000101000110	Finnish	Finland	M
1443	ID1443	0000000000000000000000000000101000000	Finnish	Finland	F
1444	ID1444	0000000000000000000000000000101000000	ELSA	Sweden	F
1445	ID1445	0000000000000000000000000000100101000	Finnish	Finland	M
1446	ID1446	0000000000000000000000000000100100100	Finnish	Finland	M
1447	ID1447	0000000000000000000000000000100100000	Finnish	Finland	M
1448	ID1448	0000000000000000000000000000100000000	ELSA	Germany	M
1449	ID1449	0000000000000000000000000000100000000	ELSA	Germany	M
1450	ID1450	0000000000000000000000000000100000000	ELSA	Germany	F
1451	ID1451	0000000000000000000000000000100000000	ELSA	Germany	F
1452	ID1452	0000000000000000000000000000100000000	ELSA	Germany	F
1453	ID1453	0000000000000000000000000000100000000	ELSA	Germany	F
1454	ID1454	0000000000000000000000000000100000000	ELSA	Germany	F
1455	ID1455	0000000000000000000000000000100000000	ELSA	Germany	M
1456	ID1456	0000000000000000000000000000100000000	ELSA	Sweden	M
1457	ID1457	0000000000000000000000000000100000000	ELSA	Sweden	M
1458	ID1458	0000000000000000000000000000100000000	ELSA	Germany	F
1459	ID1459	0000000000000000000000000000100000000	ELSA	Germany	F
1460	ID1460	0000000000000000000000000000100000000	ELSA	Germany	F
1461	ID1461	0000000000000000000000000000100000000	ELSA	Germany	M
1462	ID1462	0000000000000000000000000000100000000	ELSA	Germany	F
1463	ID1463	0000000000000000000000000000100000000	ELSA	Germany	F
1464	ID1464	0000000000000000000000000000100000000	ELSA	Germany	F
1465	ID1465	0000000000000000000000000000100000000	ELSA	Germany	F
1466	ID1466	0000000000000000000000000000100000000	ELSA	Germany	F
1467	ID1467	0000000000000000000000000000100000000	ELSA	Germany	M
1468	ID1468	0000000000000000000000000000100000000	ELSA	Germany	M
1469	ID1469	0000000000000000000000000000100000000	ELSA	Germany	F
1470	ID1470	0000000000000000000000000000011111111	ELSA	Estonia	F
1471	ID1471	0000000000000000000000000000011111111	ELSA	Germany	M
1472	ID1472	0000000000000000000000000000011111111	ELSA	Germany	F
1473	ID1473	0000000000000000000000000000011111111	ELSA	Germany	M
1474	ID1474	0000000000000000000000000000011111111	ELSA	Germany	M
1475	ID1475	0000000000000000000000000000011111111	ELSA	Germany	F
1476	ID1476	0000000000000000000000000000011111111	ELSA	Germany	F
1477	ID1477	0000000000000000000000000000011111111	ELSA	Germany	M
1478	ID1478	0000000000000000000000000000011111111	ELSA	Sweden	M
1479	ID1479	0000000000000000000000000000011111111	ELSA	Sweden	F
1480	ID1480	0000000000000000000000000000011111111	ELSA	Sweden	M
1481	ID1481	0000000000000000000000000000011111111	ELSA	Germany	M
1482	ID1482	0000000000000000000000000000011111111	ELSA	Germany	M
1483	ID1483	0000000000000000000000000000011111111	ELSA	Germany	M
1484	ID1484	0000000000000000000000000000011111111	ELSA	Germany	M
1485	ID1485	0000000000000000000000000000011111111	ELSA	Germany	F
1486	ID1486	0000000000000000000000000000011111111	ELSA	Germany	F
1487	ID1487	0000000000000000000000000000011111111	ELSA	Germany	F
1488	ID1488	0000000000000000000000000000011111111	ELSA	Germany	F
1489	ID1489	0000000000000000000000000000011111111	ELSA	Germany	M
1490	ID1490	0000000000000000000000000000011111111	ELSA	Germany	M
1491	ID1491	0000000000000000000000000000011111111	ELSA	Germany	F
1492	ID1492	0000000000000000000000000000011111111	ELSA	Germany	F
1493	ID1493	0000000000000000000000000000011111111	ELSA	Germany	M
1494	ID1494	0000000000000000000000000000011111111	ELSA	Germany	M
1495	ID1495	0000000000000000000000000000011111111	ELSA	Germany	F
1496	ID1496	0000000000000000000000000000011111111	ELSA	Germany	F
1497	ID1497	0000000000000000000000000000011111111	ELSA	Germany	M
1498	ID1498	0000000000000000000000000000011111111	ELSA	Germany	M
1499	ID1499	0000000000000000000000000000011111111	ELSA	Germany	M
1500	ID1500	0000000000000000000000000000011111111	ELSA	Germany	M
1501	ID1501	0000000000000000000000000000011111111	ELSA	Germany	M
1502	ID1502	0000000000000000000000000000011111111	ELSA	Germany	M
1503	ID1503	0000000000000000000000000000011111111	ELSA	Germany	F
1504	ID1504	0000000000000000000000000000011111111	ELSA	Germany	M
1505	ID1505	0000000000000000000000000000011111111	ELSA	Germany	F
1506	ID1506	0000000000000000000000000000011111111	ELSA	Germany	M
1507	ID1507	0000000000000000000000000000011111111	Finnish	Finland	M
1508	ID1508	0000000000000000000000000000011111111	Finnish	Finland	M
1509	ID1509	0000000000000000000000000000011111110	ELSA	Germany	M
1510	ID1510	0000000000000000000000000000011111110	ELSA	Germany	F
1511	ID1511	0000000000000000000000000000011111110	ELSA	Germany	F
1512	ID1512	0000000000000000000000000000011111110	ELSA	United Kingdom	F
1513	ID1513	0000000000000000000000000000011111110	ELSA	United Kingdom	F
1514	ID1514	0000000000000000000000000000011111110	ELSA	United Kingdom	F
1515	ID1515	0000000000000000000000000000011111110	ELSA	United Kingdom	F
1516	ID1516	0000000000000000000000000000011111110	ELSA	United Kingdom	M
1517	ID1517	0000000000000000000000000000011111110	ELSA	United Kingdom	F
1518	ID1518	0000000000000000000000000000011111110	ELSA	United Kingdom	M
1519	ID1519	0000000000000000000000000000011111110	ELSA	United Kingdom	M
1520	ID1520	0000000000000000000000000000011111110	ELSA	United Kingdom	F
1521	ID1521	0000000000000000000000000000011111110	ELSA	United Kingdom	F
1522	ID1522	0000000000000000000000000000011111110	ELSA	United Kingdom	M
1523	ID1523	0000000000000000000000000000011111110	ELSA	United Kingdom	M
1524	ID1524	0000000000000000000000000000011111110	ELSA	United Kingdom	M
1525	ID1525	0000000000000000000000000000011111110	ELSA	United Kingdom	F
1526	ID1526	0000000000000000000000000000011111110	ELSA	United Kingdom	M
1527	ID1527	0000000000000000000000000000011111100	ELSA	Germany	M
1528	ID1528	0000000000000000000000000000011111100	ELSA	Germany	M
1529	ID1529	0000000000000000000000000000011111100	ELSA	Germany	F
1530	ID1530	0000000000000000000000000000011111100	ELSA	Germany	M
1531	ID1531	0000000000000000000000000000011111011	ELSA	Germany	M
1532	ID1532	0000000000000000000000000000011111010	ELSA	Germany	M
1533	ID1533	0000000000000000000000000000011111000	ELSA	Germany	M
1534	ID1534	0000000000000000000000000000011111000	ELSA	Germany	F
1535	ID1535	0000000000000000000000000000011110111	Finnish	Finland	F
1536	ID1536	0000000000000000000000000000011110110	ELSA	Germany	F
1537	ID1537	0000000000000000000000000000011110100	ELSA	Germany	M
1538	ID1538	0000000000000000000000000000011110100	ELSA	Germany	F
1539	ID1539	0000000000000000000000000000011110001	Finnish	Finland	M
1540	ID1540	0000000000000000000000000000011110000	ELSA	Germany	F
1541	ID1541	0000000000000000000000000000011110000	ELSA	Germany	F
1542	ID1542	0000000000000000000000000000011110000	ELSA	Germany	F
1543	ID1543	0000000000000000000000000000011110000	ELSA	Germany	M
1544	ID1544	0000000000000000000000000000011110000	ELSA	Germany	F
1545	ID1545	0000000000000000000000000000011110000	ELSA	Germany	M
1546	ID1546	0000000000000000000000000000011110000	ELSA	Germany	M
1547	ID1547	0000000000000000000000000000011110000	ELSA	Germany	M
1548	ID1548	0000000000000000000000000000011110000	ELSA	Germany	M
1549	ID1549	0000000000000000000000000000011110000	ELSA	Germany	F
1550	ID1550	0000000000000000000000000000011110000	ELSA	Germany	F
1551	ID1551	0000000000000000000000000000011110000	ELSA	Germany	M
1552	ID1552	0000000000000000000000000000011110000	ELSA	Germany	F
1553	ID1553	0000000000000000000000000000011101010	ELSA	Germany	F
1554	ID1554	0000000000000000000000000000011101001	ELSA	Germany	M
1555	ID1555	0000000000000000000000000000011100100	ELSA	Germany	M
1556	ID1556	0000000000000000000000000000011100000	ELSA	Germany	F
1557	ID1557	0000000000000000000000000000011100000	ELSA	Germany	F
1558	ID1558	0000000000000000000000000000011100000	ELSA	Germany	F
1559	ID1559	0000000000000000000000000000011100000	ELSA	Germany	M
1560	ID1560	0000000000000000000000000000011100000	ELSA	Germany	F
1561	ID1561	0000000000000000000000000000011100000	ELSA	Germany	F
1562	ID1562	0000000000000000000000000000011011111	ELSA	Germany	F
1563	ID1563	0000000000000000000000000000011001000	ELSA	Finland	F
1564	ID1564	0000000000000000000000000000011000000	ELSA	Germany	M
1565	ID1565	0000000000000000000000000000011000000	ELSA	Germany	M
1566	ID1566	0000000000000000000000000000011000000	ELSA	Germany	M
1567	ID1567	0000000000000000000000000000011000000	ELSA	Germany	M
1568	ID1568	0000000000000000000000000000011000000	ELSA	Germany	F
1569	ID1569	0000000000000000000000000000011000000	ELSA	Germany	F
1570	ID1570	0000000000000000000000000000011000000	ELSA	Germany	M
1571	ID1571	0000000000000000000000000000011000000	ELSA	Germany	M
1572	ID1572	0000000000000000000000000000011000000	ELSA	Germany	F
1573	ID1573	0000000000000000000000000000011000000	Finnish	Finland	M
1574	ID1574	0000000000000000000000000000010111111	ELSA	Germany	F
1575	ID1575	0000000000000000000000000000010111111	Finnish	Finland	F
1576	ID1576	0000000000000000000000000000010111011	Finnish	Finland	F
1577	ID1577	0000000000000000000000000000010110010	Finnish	Finland	M
1578	ID1578	0000000000000000000000000000010100000	Finnish	Finland	M
1579	ID1579	0000000000000000000000000000010011110	Finnish	Finland	F
1580	ID1580	0000000000000000000000000000010010000	Finnish	Finland	M
1581	ID1581	0000000000000000000000000000010001110	ELSA	Estonia	M
1582	ID1582	0000000000000000000000000000010000000	ELSA	Germany	F
1583	ID1583	0000000000000000000000000000010000000	ELSA	Germany	M
1584	ID1584	0000000000000000000000000000010000000	ELSA	Germany	F
1585	ID1585	0000000000000000000000000000010000000	ELSA	Germany	F
1586	ID1586	0000000000000000000000000000010000000	ELSA	Germany	F
1587	ID1587	0000000000000000000000000000010000000	ELSA	Germany	F
1588	ID1588	0000000000000000000000000000010000000	ELSA	Germany	M
1589	ID1589	0000000000000000000000000000010000000	ELSA	Sweden	M
1590	ID1590	0000000000000000000000000000010000000	ELSA	Sweden	F
1591	ID1591	0000000000000000000000000000010000000	ELSA	Sweden	M
1592	ID1592	0000000000000000000000000000010000000	ELSA	Germany	M
1593	ID1593	0000000000000000000000000000010000000	ELSA	Germany	M
1594	ID1594	0000000000000000000000000000010000000	ELSA	Germany	M
1595	ID1595	0000000000000000000000000000010000000	ELSA	Germany	M
1596	ID1596	0000000000000000000000000000010000000	ELSA	Germany	F
1597	ID1597	0000000000000000000000000000010000000	ELSA	Germany	F
1598	ID1598	0000000000000000000000000000010000000	ELSA	Germany	F
1599	ID1599	0000000000000000000000000000010000000	ELSA	Germany	M
1600	ID1600	0000000000000000000000000000010000000	ELSA	Germany	F
1601	ID1601	0000000000000000000000000000010000000	ELSA	Germany	F
1602	ID1602	0000000000000000000000000000010000000	ELSA	Germany	M
1603	ID1603	0000000000000000000000000000010000000	ELSA	Germany	F
1604	ID1604	0000000000000000000000000000010000000	ELSA	Germany	F
1605	ID1605	0000000000000000000000000000010000000	ELSA	Germany	F
1606	ID1606	0000000000000000000000000000010000000	ELSA	Germany	M
1607	ID1607	0000000000000000000000000000010000000	ELSA	Germany	F
1608	ID1608	0000000000000000000000000000010000000	ELSA	Germany	F
1609	ID1609	0000000000000000000000000000010000000	ELSA	Germany	M
1610	ID1610	0000000000000000000000000000010000000	Finnish	Finland	F
1611	ID1611	0000000000000000000000000000001111111	ELSA	Estonia	F
1612	ID1612	0000000000000000000000000000001111111	ELSA	Germany	F
1613	ID1613	0000000000000000000000000000001111111	ELSA	Germany	M
1614	ID1614	0000000000000000000000000000001111111	ELSA	Germany	F
1615	ID1615	0000000000000000000000000000001111111	ELSA	Germany	M
1616	ID1616	0000000000000000000000000000001111111	ELSA	Germany	M
1617	ID1617	0000000000000000000000000000001111111	ELSA	Germany	M
1618	ID1618	0000000000000000000000000000001111111	ELSA	Sweden	M
1619	ID1619	0000000000000000000000000000001111111	ELSA	Sweden	M
1620	ID1620	0000000000000000000000000000001111111	ELSA	Sweden	F
1621	ID1621	0000000000000000000000000000001111111	ELSA	Sweden	M
1622	ID1622	0000000000000000000000000000001111111	ELSA	Germany	F
1623	ID1623	0000000000000000000000000000001111111	ELSA	Germany	M
1624	ID1624	0000000000000000000000000000001111111	ELSA	Germany	F
1625	ID1625	0000000000000000000000000000001111111	ELSA	Germany	M
1626	ID1626	0000000000000000000000000000001111111	ELSA	Germany	M
1627	ID1627	0000000000000000000000000000001111111	ELSA	Germany	F
1628	ID1628	0000000000000000000000000000001111111	ELSA	Germany	F
1629	ID1629	0000000000000000000000000000001111111	ELSA	Germany	M
1630	ID1630	0000000000000000000000000000001111111	ELSA	Germany	M
1631	ID1631	0000000000000000000000000000001111111	ELSA	Germany	M
1632	ID1632	0000000000000000000000000000001111111	ELSA	Germany	F
1633	ID1633	0000000000000000000000000000001111111	ELSA	Germany	F
1634	ID1634	0000000000000000000000000000001111111	ELSA	Germany	M
1635	ID1635	0000000000000000000000000000001111111	ELSA	Germany	F
1636	ID1636	0000000000000000000000000000001111111	ELSA	Germany	M
1637	ID1637	0000000000000000000000000000001111111	ELSA	Germany	M
1638	ID1638	0000000000000000000000000000001111111	ELSA	Germany	M
1639	ID1639	0000000000000000000000000000001111111	ELSA	Germany	F
1640	ID1640	0000000000000000000000000000001111111	ELSA	Germany	M
1641	ID1641	0000000000000000000000000000001111111	ELSA	Germany	F
1642	ID1642	0000000000000000000000000000001111111	ELSA	Germany	M
1643	ID1643	0000000000000000000000000000001111111	ELSA	Germany	M
1644	ID1644	0000000000000000000000000000001111111	ELSA	Germany	M
1645	ID1645	0000000000000000000000000000001111111	ELSA	Germany	M
1646	ID1646	0000000000000000000000000000001111111	ELSA	Germany	M
1647	ID1647	0000000000000000000000000000001111111	ELSA	Germany	M
1648	ID1648	0000000000000000000000000000001111111	ELSA	Germany	M
1649	ID1649	0000000000000000000000000000001111110	ELSA	Germany	F
1650	ID1650	0000000000000000000000000000001111110	ELSA	Germany	F
1651	ID1651	0000000000000000000000000000001111110	ELSA	Germany	M
1652	ID1652	0000000000000000000000000000001111110	ELSA	Germany	M
1653	ID1653	0000000000000000000000000000001111110	ELSA	Germany	F
1654	ID1654	0000000000000000000000000000001111110	ELSA	Germany	F
1655	ID1655	0000000000000000000000000000001111110	ELSA	Germany	M
1656	ID1656	0000000000000000000000000000001111110	ELSA	Germany	F
1657	ID1657	0000000000000000000000000000001111101	ELSA	Germany	M
1658	ID1658	0000000000000000000000000000001111101	ELSA	Germany	F
1659	ID1659	0000000000000000000000000000001111100	ELSA	Germany	F
1660	ID1660	0000000000000000000000000000001111100	ELSA	Germany	F
1661	ID1661	0000000000000000000000000000001111100	ELSA	Germany	F
1662	ID1662	0000000000000000000000000000001111100	ELSA	Germany	F
1663	ID1663	0000000000000000000000000000001111100	ELSA	Germany	F
1664	ID1664	0000000000000000000000000000001111100	ELSA	Germany	F
1665	ID1665	0000000000000000000000000000001111011	ELSA	Norway	F
1666	ID1666	0000000000000000000000000000001111010	Finnish	Finland	F
1667	ID1667	0000000000000000000000000000001111001	Finnish	Finland	F
1668	ID1668	0000000000000000000000000000001111000	ELSA	Germany	F
1669	ID1669	0000000000000000000000000000001111000	ELSA	Germany	M
1670	ID1670	0000000000000000000000000000001111000	ELSA	Germany	F
1671	ID1671	0000000000000000000000000000001111000	ELSA	Germany	M
1672	ID1672	0000000000000000000000000000001111000	ELSA	Germany	F
1673	ID1673	0000000000000000000000000000001111000	ELSA	Germany	F
1674	ID1674	0000000000000000000000000000001111000	ELSA	Germany	M
1675	ID1675	0000000000000000000000000000001111000	ELSA	Germany	M
1676	ID1676	0000000000000000000000000000001111000	ELSA	Germany	F
1677	ID1677	0000000000000000000000000000001111000	ELSA	Germany	M
1678	ID1678	0000000000000000000000000000001110111	ELSA	Germany	F
1679	ID1679	0000000000000000000000000000001110000	ELSA	Germany	F
1680	ID1680	0000000000000000000000000000001110000	ELSA	Germany	F
1681	ID1681	0000000000000000000000000000001110000	ELSA	Germany	F
1682	ID1682	0000000000000000000000000000001110000	ELSA	Germany	M
1683	ID1683	0000000000000000000000000000001110000	ELSA	Germany	M
1684	ID1684	0000000000000000000000000000001110000	ELSA	Germany	F
1685	ID1685	0000000000000000000000000000001110000	Finnish	Finland	M
1686	ID1686	0000000000000000000000000000001101010	ELSA	Latvia	F
1687	ID1687	0000000000000000000000000000001100100	ELSA	Germany	M
1688	ID1688	0000000000000000000000000000001100000	ELSA	Germany	F
1689	ID1689	0000000000000000000000000000001100000	ELSA	Germany	M
1690	ID1690	0000000000000000000000000000001100000	ELSA	Germany	F
1691	ID1691	0000000000000000000000000000001100000	ELSA	Germany	M
1692	ID1692	0000000000000000000000000000001011111	ELSA	Germany	F
1693	ID1693	0000000000000000000000000000001011001	Finnish	Finland	M
1694	ID1694	0000000000000000000000000000001011000	Finnish	Finland	M
1695	ID1695	0000000000000000000000000000001010000	ELSA	Finland	M
1696	ID1696	0000000000000000000000000000001010000	ELSA	Germany	F
1697	ID1697	0000000000000000000000000000001001110	ELSA	Finland	M
1698	ID1698	0000000000000000000000000000001000100	Finnish	Finland	F
1699	ID1699	0000000000000000000000000000001000000	ELSA	Germany	F
1700	ID1700	0000000000000000000000000000001000000	ELSA	Germany	M
1701	ID1701	0000000000000000000000000000001000000	ELSA	Germany	M
1702	ID1702	0000000000000000000000000000001000000	ELSA	Sweden	M
1703	ID1703	0000000000000000000000000000001000000	ELSA	Germany	M
1704	ID1704	0000000000000000000000000000001000000	ELSA	Germany	M
1705	ID1705	0000000000000000000000000000001000000	ELSA	Germany	F
1706	ID1706	0000000000000000000000000000001000000	ELSA	Germany	F
1707	ID1707	0000000000000000000000000000001000000	ELSA	Germany	F
1708	ID1708	0000000000000000000000000000001000000	ELSA	Germany	M
1709	ID1709	0000000000000000000000000000001000000	ELSA	Germany	F
1710	ID1710	0000000000000000000000000000001000000	ELSA	Germany	M
1711	ID1711	0000000000000000000000000000001000000	ELSA	Germany	M
1712	ID1712	0000000000000000000000000000001000000	ELSA	Germany	M
1713	ID1713	0000000000000000000000000000001000000	ELSA	Germany	M
1714	ID1714	0000000000000000000000000000001000000	ELSA	Germany	F
1715	ID1715	0000000000000000000000000000001000000	ELSA	Germany	M
1716	ID1716	0000000000000000000000000000001000000	ELSA	Germany	M
1717	ID1717	0000000000000000000000000000001000000	ELSA	Germany	F
1718	ID1718	0000000000000000000000000000001000000	ELSA	Germany	M
1719	ID1719	0000000000000000000000000000001000000	ELSA	Germany	F
1720	ID1720	0000000000000000000000000000001000000	ELSA	Germany	F
1721	ID1721	0000000000000000000000000000001000000	ELSA	Germany	F
1722	ID1722	0000000000000000000000000000001000000	ELSA	Germany	F
1723	ID1723	0000000000000000000000000000001000000	ELSA	Germany	M
1724	ID1724	0000000000000000000000000000001000000	ELSA	Germany	F
1725	ID1725	0000000000000000000000000000001000000	ELSA	Germany	F
1726	ID1726	0000000000000000000000000000001000000	ELSA	Germany	M
1727	ID1727	0000000000000000000000000000001000000	ELSA	Germany	F
1728	ID1728	0000000000000000000000000000000111111	ELSA	Lithuania	F
1729	ID1729	0000000000000000000000000000000111111	ELSA	Germany	F
1730	ID1730	0000000000000000000000000000000111111	ELSA	Germany	F
1731	ID1731	0000000000000000000000000000000111111	ELSA	Germany	F
1732	ID1732	0000000000000000000000000000000111111	ELSA	Germany	M
1733	ID1733	0000000000000000000000000000000111111	ELSA	Germany	M
1734	ID1734	0000000000000000000000000000000111111	ELSA	Sweden	M
1735	ID1735	0000000000000000000000000000000111111	ELSA	Sweden	M
1736	ID1736	0000000000000000000000000000000111111	ELSA	Germany	M
1737	ID1737	0000000000000000000000000000000111111	ELSA	Germany	F
1738	ID1738	0000000000000000000000000000000111111	ELSA	Germany	M
1739	ID1739	0000000000000000000000000000000111111	ELSA	Germany	F
1740	ID1740	0000000000000000000000000000000111111	ELSA	Germany	M
1741	ID1741	0000000000000000000000000000000111111	ELSA	Germany	M
1742	ID1742	0000000000000000000000000000000111111	ELSA	Germany	M
1743	ID1743	0000000000000000000000000000000111111	ELSA	Germany	M
1744	ID1744	0000000000000000000000000000000111111	ELSA	Germany	F
1745	ID1745	0000000000000000000000000000000111111	ELSA	Germany	M
1746	ID1746	0000000000000000000000000000000111111	ELSA	Germany	M
1747	ID1747	0000000000000000000000000000000111111	ELSA	Germany	F
1748	ID1748	0000000000000000000000000000000111111	ELSA	Germany	F
1749	ID1749	0000000000000000000000000000000111111	ELSA	Germany	F
1750	ID1750	0000000000000000000000000000000111111	ELSA	Germany	F
1751	ID1751	0000000000000000000000000000000111111	ELSA	Germany	M
1752	ID1752	0000000000000000000000000000000111111	ELSA	Germany	M
1753	ID1753	0000000000000000000000000000000111111	ELSA	Germany	F
1754	ID1754	0000000000000000000000000000000111111	ELSA	Germany	F
1755	ID1755	0000000000000000000000000000000111111	ELSA	Germany	M
1756	ID1756	0000000000000000000000000000000111111	ELSA	Germany	F
1757	ID1757	0000000000000000000000000000000111111	ELSA	Germany	M
1758	ID1758	0000000000000000000000000000000111111	ELSA	Germany	M
1759	ID1759	0000000000000000000000000000000111111	ELSA	Germany	F
1760	ID1760	0000000000000000000000000000000111111	ELSA	Germany	F
1761	ID1761	0000000000000000000000000000000111111	ELSA	Germany	F
1762	ID1762	0000000000000000000000000000000111111	ELSA	Germany	F
1763	ID1763	0000000000000000000000000000000111111	ELSA	Germany	F
1764	ID1764	0000000000000000000000000000000111111	ELSA	Germany	F
1765	ID1765	0000000000000000000000000000000111111	ELSA	Germany	M
1766	ID1766	0000000000000000000000000000000111111	ELSA	Germany	M
1767	ID1767	0000000000000000000000000000000111111	ELSA	Germany	M
1768	ID1768	0000000000000000000000000000000111111	ELSA	Germany	M
1769	ID1769	0000000000000000000000000000000111111	ELSA	Germany	M
1770	ID1770	0000000000000000000000000000000111111	ELSA	Germany	F
1771	ID1771	0000000000000000000000000000000111111	ELSA	Germany	F
1772	ID1772	0000000000000000000000000000000111111	ELSA	Germany	M
1773	ID1773	0000000000000000000000000000000111111	ELSA	Sweden	M
1774	ID1774	0000000000000000000000000000000111111	ELSA	Sweden	M
1775	ID1775	0000000000000000000000000000000111111	ELSA	Germany	M
1776	ID1776	0000000000000000000000000000000111111	ELSA	Germany	M
1777	ID1777	0000000000000000000000000000000111111	ELSA	Germany	M
1778	ID1778	0000000000000000000000000000000111111	ELSA	Germany	F
1779	ID1779	0000000000000000000000000000000111111	ELSA	Germany	M
1780	ID1780	0000000000000000000000000000000111111	ELSA	Germany	F
1781	ID1781	0000000000000000000000000000000111111	ELSA	Germany	M
1782	ID1782	0000000000000000000000000000000111111	ELSA	Germany	M
1783	ID1783	0000000000000000000000000000000111111	ELSA	Germany	M
1784	ID1784	0000000000000000000000000000000111111	ELSA	Germany	M
1785	ID1785	0000000000000000000000000000000111111	ELSA	Germany	F
1786	ID1786	0000000000000000000000000000000111111	ELSA	Germany	F
1787	ID1787	0000000000000000000000000000000111111	ELSA	Germany	F
1788	ID1788	0000000000000000000000000000000111111	ELSA	Germany	F
1789	ID1789	0000000000000000000000000000000111111	ELSA	Germany	F
1790	ID1790	0000000000000000000000000000000111111	ELSA	Germany	M
1791	ID1791	0000000000000000000000000000000111111	ELSA	Germany	M
1792	ID1792	0000000000000000000000000000000111111	ELSA	Germany	F
1793	ID1793	0000000000000000000000000000000111111	ELSA	Germany	F
1794	ID1794	0000000000000000000000000000000111111	ELSA	Germany	F
1795	ID1795	0000000000000000000000000000000111111	ELSA	Germany	F
1796	ID1796	0000000000000000000000000000000111111	ELSA	Germany	M
1797	ID1797	0000000000000000000000000000000111110	ELSA	Germany	M
1798	ID1798	0000000000000000000000000000000111110	ELSA	Germany	M
1799	ID1799	0000000000000000000000000000000111110	ELSA	Germany	M
1800	ID1800	0000000000000000000000000000000111110	ELSA	Germany	F
1801	ID1801	0000000000000000000000000000000111110	ELSA	Germany	M
1802	ID1802	0000000000000000000000000000000111110	ELSA	Germany	F
1803	ID1803	0000000000000000000000000000000111110	ELSA	Germany	M
1804	ID1804	0000000000000000000000000000000111110	ELSA	Germany	M
1805	ID1805	0000000000000000000000000000000111110	ELSA	Germany	M
1806	ID1806	0000000000000000000000000000000111110	ELSA	Germany	F
1807	ID1807	0000000000000000000000000000000111110	ELSA	Germany	F
1808	ID1808	0000000000000000000000000000000111101	ELSA	Germany	M
1809	ID1809	0000000000000000000000000000000111101	ELSA	Germany	M
1810	ID1810	0000000000000000000000000000000111101	ELSA	Germany	M
1811	ID1811	0000000000000000000000000000000111100	ELSA	Germany	F
1812	ID1812	0000000000000000000000000000000111100	ELSA	Germany	F
1813	ID1813	0000000000000000000000000000000111100	ELSA	Germany	F
1814	ID1814	0000000000000000000000000000000111100	ELSA	Germany	M
1815	ID1815	0000000000000000000000000000000111100	ELSA	Germany	F
1816	ID1816	0000000000000000000000000000000111100	ELSA	Germany	M
1817	ID1817	0000000000000000000000000000000111100	ELSA	Germany	M
1818	ID1818	0000000000000000000000000000000111100	ELSA	Germany	M
1819	ID1819	0000000000000000000000000000000111100	ELSA	Germany	F
1820	ID1820	0000000000000000000000000000000111100	ELSA	Germany	M
1821	ID1821	0000000000000000000000000000000111100	ELSA	Germany	F
1822	ID1822	0000000000000000000000000000000111100	ELSA	Germany	M
1823	ID1823	0000000000000000000000000000000111010	ELSA	Estonia	M
1824	ID1824	0000000000000000000000000000000111000	ELSA	Germany	M
1825	ID1825	0000000000000000000000000000000111000	ELSA	Germany	F
1826	ID1826	0000000000000000000000000000000111000	ELSA	Germany	F
1827	ID1827	0000000000000000000000000000000111000	ELSA	Germany	F
1828	ID1828	0000000000000000000000000000000111000	ELSA	Germany	M
1829	ID1829	0000000000000000000000000000000111000	ELSA	Germany	M
1830	ID1830	0000000000000000000000000000000111000	ELSA	Germany	M
1831	ID1831	0000000000000000000000000000000111000	ELSA	Germany	M
1832	ID1832	0000000000000000000000000000000111000	ELSA	Germany	M
1833	ID1833	0000000000000000000000000000000111000	ELSA	Germany	M
1834	ID1834	0000000000000000000000000000000111000	ELSA	Germany	F
1835	ID1835	0000000000000000000000000000000110111	Finnish	Finland	M
1836	ID1836	0000000000000000000000000000000110111	ELSA	Germany	F
1837	ID1837	0000000000000000000000000000000110100	ELSA	Germany	F
1838	ID1838	0000000000000000000000000000000110010	ELSA	Estonia	M
1839	ID1839	0000000000000000000000000000000110010	ELSA	Germany	F
1840	ID1840	0000000000000000000000000000000110010	ELSA	Germany	F
1841	ID1841	0000000000000000000000000000000110000	ELSA	Germany	M
1842	ID1842	0000000000000000000000000000000110000	ELSA	Germany	F
1843	ID1843	0000000000000000000000000000000110000	ELSA	Germany	F
1844	ID1844	0000000000000000000000000000000110000	ELSA	Germany	M
1845	ID1845	0000000000000000000000000000000110000	ELSA	Germany	M
1846	ID1846	0000000000000000000000000000000110000	ELSA	Germany	F
1847	ID1847	0000000000000000000000000000000110000	ELSA	Germany	F
1848	ID1848	0000000000000000000000000000000101100	ELSA	Germany	M
1849	ID1849	0000000000000000000000000000000101000	ELSA	Germany	M
1850	ID1850	0000000000000000000000000000000100111	Finnish	Finland	F
1851	ID1851	0000000000000000000000000000000100000	ELSA	Germany	F
1852	ID1852	0000000000000000000000000000000100000	ELSA	Germany	M
1853	ID1853	0000000000000000000000000000000100000	ELSA	Germany	M
1854	ID1854	0000000000000000000000000000000100000	ELSA	Sweden	F
1855	ID1855	0000000000000000000000000000000100000	ELSA	Germany	M
1856	ID1856	0000000000000000000000000000000100000	ELSA	Germany	F
1857	ID1857	0000000000000000000000000000000100000	ELSA	Germany	M
1858	ID1858	0000000000000000000000000000000100000	ELSA	Germany	M
1859	ID1859	0000000000000000000000000000000100000	ELSA	Germany	M
1860	ID1860	0000000000000000000000000000000100000	ELSA	Germany	F
1861	ID1861	0000000000000000000000000000000100000	ELSA	Germany	F
1862	ID1862	0000000000000000000000000000000100000	ELSA	Germany	M
1863	ID1863	0000000000000000000000000000000100000	ELSA	Germany	F
1864	ID1864	0000000000000000000000000000000100000	ELSA	Germany	F
1865	ID1865	0000000000000000000000000000000100000	ELSA	Germany	M
1866	ID1866	0000000000000000000000000000000100000	ELSA	Germany	F
1867	ID1867	0000000000000000000000000000000100000	ELSA	Germany	M
1868	ID1868	0000000000000000000000000000000100000	ELSA	Germany	M
1869	ID1869	0000000000000000000000000000000100000	ELSA	Germany	M
1870	ID1870	0000000000000000000000000000000100000	ELSA	Germany	F
1871	ID1871	0000000000000000000000000000000100000	ELSA	Germany	M
1872	ID1872	0000000000000000000000000000000100000	ELSA	Germany	F
1873	ID1873	0000000000000000000000000000000100000	ELSA	Germany	F
1874	ID1874	0000000000000000000000000000000100000	ELSA	Germany	M
1875	ID1875	0000000000000000000000000000000100000	ELSA	Germany	M
1876	ID1876	0000000000000000000000000000000100000	ELSA	Germany	F
1877	ID1877	0000000000000000000000000000000100000	ELSA	Germany	M
1878	ID1878	0000000000000000000000000000000100000	ELSA	Germany	F
1879	ID1879	0000000000000000000000000000000100000	ELSA	Germany	M
1880	ID1880	0000000000000000000000000000000100000	ELSA	Germany	F
1881	ID1881	0000000000000000000000000000000100000	ELSA	Germany	M
1882	ID1882	0000000000000000000000000000000100000	ELSA	Germany	F
1883	ID1883	0000000000000000000000000000000100000	ELSA	Germany	F
1884	ID1884	0000000000000000000000000000000100000	ELSA	Germany	F
1885	ID1885	0000000000000000000000000000000100000	ELSA	Germany	F
1886	ID1886	0000000000000000000000000000000100000	ELSA	Germany	M
1887	ID1887	0000000000000000000000000000000100000	ELSA	Germany	F
1888	ID1888	0000000000000000000000000000000100000	ELSA	Germany	F
1889	ID1889	0000000000000000000000000000000100000	ELSA	Germany	F
1890	ID1890	0000000000000000000000000000000100000	ELSA	Germany	F
1891	ID1891	0000000000000000000000000000000100000	ELSA	Germany	M
1892	ID1892	0000000000000000000000000000000100000	ELSA	Germany	F
1893	ID1893	0000000000000000000000000000000100000	ELSA	Germany	F
1894	ID1894	0000000000000000000000000000000100000	ELSA	Germany	M
1895	ID1895	0000000000000000000000000000000100000	ELSA	Germany	F
1896	ID1896	0000000000000000000000000000000100000	ELSA	Germany	M
1897	ID1897	0000000000000000000000000000000100000	ELSA	Germany	M
1898	ID1898	0000000000000000000000000000000100000	ELSA	Germany	M
1899	ID1899	0000000000000000000000000000000100000	ELSA	Germany	F
1900	ID1900	0000000000000000000000000000000100000	ELSA	Germany	F
1901	ID1901	0000000000000000000000000000000100000	ELSA	Germany	F
1902	ID1902	0000000000000000000000000000000100000	ELSA	Germany	F
1903	ID1903	0000000000000000000000000000000011111	ELSA	Estonia	F
1904	ID1904	0000000000000000000000000000000011111	ELSA	Germany	F
1905	ID1905	0000000000000000000000000000000011111	ELSA	Germany	M
1906	ID1906	0000000000000000000000000000000011111	ELSA	Germany	M
1907	ID1907	0000000000000000000000000000000011111	ELSA	Germany	M
1908	ID1908	0000000000000000000000000000000011111	Finnish	Finland	M
1909	ID1909	0000000000000000000000000000000011111	Finnish	Finland	M
1910	ID1910	0000000000000000000000000000000011111	ELSA	Finland	M
1911	ID1911	0000000000000000000000000000000011111	ELSA	Sweden	F
1912	ID1912	0000000000000000000000000000000011111	ELSA	Finland	M
1913	ID1913	0000000000000000000000000000000011111	ELSA	Germany	F
1914	ID1914	0000000000000000000000000000000011111	ELSA	Germany	F
1915	ID1915	0000000000000000000000000000000011111	ELSA	Germany	F
1916	ID1916	0000000000000000000000000000000011111	ELSA	Germany	M
1917	ID1917	0000000000000000000000000000000011111	ELSA	Germany	F
1918	ID1918	0000000000000000000000000000000011111	ELSA	Germany	M
1919	ID1919	0000000000000000000000000000000011111	ELSA	Germany	F
1920	ID1920	0000000000000000000000000000000011111	ELSA	Germany	M
1921	ID1921	0000000000000000000000000000000011111	ELSA	Germany	F
1922	ID1922	0000000000000000000000000000000011111	ELSA	Germany	F
1923	ID1923	0000000000000000000000000000000011111	ELSA	Germany	M
1924	ID1924	0000000000000000000000000000000011111	ELSA	Germany	M
1925	ID1925	0000000000000000000000000000000011111	ELSA	Germany	F
1926	ID1926	0000000000000000000000000000000011111	ELSA	Germany	M
1927	ID1927	0000000000000000000000000000000011111	ELSA	Germany	M
1928	ID1928	0000000000000000000000000000000011111	ELSA	Germany	M
1929	ID1929	0000000000000000000000000000000011111	ELSA	Germany	F
1930	ID1930	0000000000000000000000000000000011111	ELSA	Germany	F
1931	ID1931	0000000000000000000000000000000011111	ELSA	Germany	F
1932	ID1932	0000000000000000000000000000000011111	ELSA	Germany	F
1933	ID1933	0000000000000000000000000000000011111	ELSA	Germany	F
1934	ID1934	0000000000000000000000000000000011111	ELSA	Germany	F
1935	ID1935	0000000000000000000000000000000011111	ELSA	Germany	M
1936	ID1936	0000000000000000000000000000000011111	ELSA	Germany	F
1937	ID1937	0000000000000000000000000000000011111	ELSA	Germany	M
1938	ID1938	0000000000000000000000000000000011111	ELSA	Germany	M
1939	ID1939	0000000000000000000000000000000011111	ELSA	Germany	M
1940	ID1940	0000000000000000000000000000000011111	ELSA	Germany	M
1941	ID1941	0000000000000000000000000000000011111	ELSA	Germany	M
1942	ID1942	0000000000000000000000000000000011111	ELSA	Germany	M
1943	ID1943	0000000000000000000000000000000011111	ELSA	Germany	F
1944	ID1944	0000000000000000000000000000000011111	ELSA	Germany	M
1945	ID1945	0000000000000000000000000000000011111	ELSA	Germany	F
1946	ID1946	0000000000000000000000000000000011111	ELSA	Germany	M
1947	ID1947	0000000000000000000000000000000011111	ELSA	Latvia	F
1948	ID1948	0000000000000000000000000000000011111	ELSA	Latvia	F
1949	ID1949	0000000000000000000000000000000011111	ELSA	Latvia	M
1950	ID1950	0000000000000000000000000000000011111	ELSA	Latvia	F
1951	ID1951	0000000000000000000000000000000011111	ELSA	Germany	M
1952	ID1952	0000000000000000000000000000000011110	ELSA	Latvia	F
1953	ID1953	0000000000000000000000000000000011110	ELSA	Germany	M
1954	ID1954	0000000000000000000000000000000011110	ELSA	Germany	F
1955	ID1955	0000000000000000000000000000000011110	ELSA	Germany	F
1956	ID1956	0000000000000000000000000000000011110	ELSA	Germany	F
1957	ID1957	0000000000000000000000000000000011110	ELSA	Germany	F
1958	ID1958	0000000000000000000000000000000011110	ELSA	Germany	M
1959	ID1959	0000000000000000000000000000000011110	ELSA	Germany	M
1960	ID1960	0000000000000000000000000000000011110	ELSA	Germany	M
1961	ID1961	0000000000000000000000000000000011110	ELSA	Germany	F
1962	ID1962	0000000000000000000000000000000011110	ELSA	Latvia	M
1963	ID1963	0000000000000000000000000000000011110	ELSA	Latvia	F
1964	ID1964	0000000000000000000000000000000011110	ELSA	Latvia	F
1965	ID1965	0000000000000000000000000000000011101	ELSA	Germany	F
1966	ID1966	0000000000000000000000000000000011101	ELSA	Germany	F
1967	ID1967	0000000000000000000000000000000011100	Finnish	Finland	M
1968	ID1968	0000000000000000000000000000000011100	ELSA	Germany	F
1969	ID1969	0000000000000000000000000000000011100	ELSA	Germany	F
1970	ID1970	0000000000000000000000000000000011100	ELSA	Germany	F
1971	ID1971	0000000000000000000000000000000011100	ELSA	Germany	F
1972	ID1972	0000000000000000000000000000000011100	ELSA	Germany	F
1973	ID1973	0000000000000000000000000000000011100	ELSA	Germany	F
1974	ID1974	0000000000000000000000000000000011011	ELSA	Latvia	F
1975	ID1975	0000000000000000000000000000000011000	Finnish	Finland	F
1976	ID1976	0000000000000000000000000000000011000	ELSA	Germany	M
1977	ID1977	0000000000000000000000000000000011000	ELSA	Germany	M
1978	ID1978	0000000000000000000000000000000011000	ELSA	Germany	M
1979	ID1979	0000000000000000000000000000000011000	ELSA	Germany	F
1980	ID1980	0000000000000000000000000000000011000	ELSA	Germany	M
1981	ID1981	0000000000000000000000000000000010111	ELSA	Finland	M
1982	ID1982	0000000000000000000000000000000010010	ELSA	Latvia	M
1983	ID1983	0000000000000000000000000000000010000	ELSA	Germany	F
1984	ID1984	0000000000000000000000000000000010000	ELSA	Germany	M
1985	ID1985	0000000000000000000000000000000010000	ELSA	Germany	F
1986	ID1986	0000000000000000000000000000000010000	Finnish	Finland	M
1987	ID1987	0000000000000000000000000000000010000	ELSA	Germany	F
1988	ID1988	0000000000000000000000000000000010000	ELSA	Germany	M
1989	ID1989	0000000000000000000000000000000010000	ELSA	Germany	M
1990	ID1990	0000000000000000000000000000000010000	ELSA	Germany	F
1991	ID1991	0000000000000000000000000000000010000	ELSA	Germany	F
1992	ID1992	0000000000000000000000000000000010000	ELSA	Germany	M
1993	ID1993	0000000000000000000000000000000010000	ELSA	Germany	M
1994	ID1994	0000000000000000000000000000000010000	ELSA	Germany	F
1995	ID1995	0000000000000000000000000000000010000	ELSA	Germany	F
1996	ID1996	0000000000000000000000000000000010000	ELSA	Germany	M
1997	ID1997	0000000000000000000000000000000010000	ELSA	Germany	M
1998	ID1998	0000000000000000000000000000000010000	ELSA	Germany	F
1999	ID1999	0000000000000000000000000000000010000	ELSA	Germany	M
[truncated: 378 more rows]
